# Supplementary material for: Comparison of Microarray Platforms for Measuring Differential MicroRNA Expression in Paired Normal/Cancer Colon Tissues
Source: PLoS One. 2012 Sep 13;7(9):e45105. doi: 10.1371/journal.pone.0045105 (PMC3441572; doi:10.1371/journal.pone.0045105)
Supplement: File S2 — Anti-correlated miRNA targets (R<−0.4) identified using the MAGIA tool for each of the 4 miRNA platforms and for qRT-PCR data. (XLSX) [file pone.0045105.s013.xlsx]

## Sheet: Magia_miR_GE_Agilent
Gene Symbol	miRNA	Correl	q-value
CIAPIN1	hsa-mir-497	-0.909339	0.00231726
TTYH3	hsa-mir-378*	-0.882367	0.00728262
AVL9	hsa-mir-30a	-0.8801	0.00728262
IRAK1	hsa-mir-378*	-0.874915	0.00728262
JAG2	hsa-mir-186	-0.870528	0.00728262
PPM1H	hsa-mir-497	-0.866358	0.00761902
GLCE	hsa-mir-30a	-0.85761	0.00808359
PGM3	hsa-mir-30a	-0.85355	0.00895156
AXIN2	hsa-mir-497	-0.845741	0.0101671
ASAP3	hsa-mir-886-3p	-0.84233	0.0113829
PHKA1	hsa-mir-124	-0.835415	0.0126152
PPM1H	hsa-mir-139-5p	-0.82755	0.0151299
NTN1	hsa-mir-501-5p	-0.826341	0.0151299
C13orf23	hsa-mir-139-5p	-0.822801	0.0151299
PODXL	hsa-mir-378*	-0.822655	0.0151299
SENP5	hsa-mir-30a	-0.822361	0.0151299
SENP5	hsa-mir-30e	-0.819609	0.0162204
TMEM184B	hsa-mir-378*	-0.819253	0.0162204
DPY19L1	hsa-mir-30a	-0.81616	0.0169912
SENP5	hsa-mir-497	-0.815659	0.0169912
PPM1H	hsa-mir-145	-0.815032	0.0169912
KDELR2	hsa-mir-497	-0.814219	0.017134
TTYH3	hsa-mir-145	-0.813344	0.0173038
ZNF696	hsa-mir-375	-0.812197	0.0178197
ZNF200	hsa-mir-30a	-0.811366	0.0179334
RAB15	hsa-mir-30a	-0.807205	0.0195957
C9orf140	hsa-mir-378*	-0.80494	0.0202593
SBNO2	hsa-mir-378*	-0.804709	0.0202593
TMEM184B	hsa-mir-378	-0.802606	0.020835
LMBR1	hsa-mir-30a	-0.802489	0.020835
C13orf23	hsa-mir-30a	-0.800529	0.0214235
GNG7	hsa-mir-552	-0.7998	0.0214571
PRRG1	hsa-mir-30a	-0.799389	0.0215282
RNF43	hsa-mir-497	-0.797683	0.0218162
QTRTD1	hsa-mir-378*	-0.797621	0.0218162
SLC7A5	hsa-mir-375	-0.795918	0.0219645
NEBL	hsa-mir-497	-0.79562	0.0219645
CBX2	hsa-mir-378*	-0.7955	0.0219645
FAM84B	hsa-mir-139-5p	-0.794096	0.0224721
SOX9	hsa-mir-30a	-0.793876	0.0224721
C19orf28	hsa-mir-378*	-0.793609	0.0224721
C3orf70	hsa-mir-501-5p	-0.792529	0.0229823
GLCE	hsa-mir-497	-0.792204	0.0230225
TTYH3	hsa-mir-139-5p	-0.791453	0.02304
HMGB3	hsa-mir-378*	-0.790118	0.02304
RXRA	hsa-mir-886-3p	-0.789783	0.02304
CELSR3	hsa-mir-30a	-0.789744	0.02304
IPPK	hsa-mir-145	-0.788807	0.02304
MAFG	hsa-mir-186	-0.788544	0.02304
RAB15	hsa-mir-145	-0.788532	0.02304
JAG2	hsa-mir-30e	-0.788304	0.02304
JPH1	hsa-mir-145	-0.785929	0.0241488
TEF	hsa-mir-501-5p	-0.784827	0.0243083
KLHL25	hsa-mir-378*	-0.784822	0.0243083
GPER	hsa-mir-886-3p	-0.784388	0.0244745
SLC25A15	hsa-mir-378*	-0.781097	0.0262515
TRIM32	hsa-mir-381	-0.78056	0.0262515
UBFD1	hsa-mir-497	-0.780469	0.0262515
PGM3	hsa-mir-145	-0.779717	0.0262718
ITGA2	hsa-mir-378*	-0.779566	0.0262718
CHEK1	hsa-mir-497	-0.777503	0.026686
PUS7	hsa-mir-124	-0.777503	0.026686
KIAA0494	hsa-mir-24	-0.776566	0.026686
C12orf66	hsa-mir-497	-0.775448	0.0266991
HMGB3	hsa-mir-30e	-0.773724	0.0271005
TBL2	hsa-mir-136	-0.772594	0.0277165
C16orf35	hsa-mir-139-3p	-0.772026	0.027919
FASN	hsa-mir-497	-0.771001	0.0280075
TNFAIP1	hsa-mir-378	-0.770814	0.0280117
SELI	hsa-mir-497	-0.769203	0.0288899
GPT2	hsa-mir-378*	-0.769166	0.0288899
MAFG	hsa-mir-30e	-0.769104	0.0288899
PAQR4	hsa-mir-378*	-0.768651	0.0289583
GLT25D1	hsa-mir-378*	-0.768279	0.0289583
KIAA1199	hsa-mir-378*	-0.768099	0.0289583
CBX2	hsa-mir-30e	-0.767698	0.0289583
KIAA1199	hsa-mir-145	-0.767354	0.0289583
PPM1H	hsa-mir-378*	-0.766235	0.0290889
NCAM1	hsa-mir-501-5p	-0.765605	0.0290889
FAM84B	hsa-mir-145	-0.764048	0.029716
ANLN	hsa-mir-497	-0.763653	0.0298175
C9orf140	hsa-mir-145	-0.76301	0.0302569
SEMA6A	hsa-mir-886-3p	-0.762573	0.0305111
MYO6	hsa-mir-145	-0.761732	0.0310354
CARHSP1	hsa-mir-378*	-0.76162	0.0310354
HOXB8	hsa-mir-30a	-0.761529	0.0310354
GEMIN8	hsa-mir-1202	-0.761109	0.0312807
PDXK	hsa-mir-497	-0.76071	0.0312833
MYH11	hsa-mir-501-5p	-0.760696	0.0312833
ZBED4	hsa-mir-30a	-0.760633	0.0312833
FAM81A	hsa-mir-30a	-0.760295	0.0314541
AMMECR1	hsa-mir-497	-0.760003	0.0315828
FGFRL1	hsa-mir-147b	-0.759839	0.0315906
VEGFA	hsa-mir-186	-0.758475	0.0323094
GNPDA1	hsa-mir-30a	-0.758467	0.0323094
C10orf2	hsa-mir-378*	-0.757925	0.0325363
HMGB3	hsa-mir-139-5p	-0.75763	0.032575
C6orf64	hsa-mir-1202	-0.757431	0.032575
CBX2	hsa-mir-378	-0.756899	0.0327429
FOXQ1	hsa-mir-124	-0.756853	0.0327429
GCLM	hsa-mir-145	-0.756627	0.0327429
GATAD2A	hsa-mir-378*	-0.754061	0.034044
PHF16	hsa-mir-30a	-0.754001	0.034044
MEF2D	hsa-mir-501-5p	-0.753811	0.034044
GAS7	hsa-mir-501-5p	-0.753626	0.034044
IPPK	hsa-mir-497	-0.753391	0.034044
LPGAT1	hsa-mir-30a	-0.752904	0.0341384
ZNF696	hsa-mir-378*	-0.752772	0.0341384
C10orf81	hsa-mir-1202	-0.752253	0.0342375
TNFAIP1	hsa-mir-378*	-0.752113	0.0342375
FAM81A	hsa-mir-497	-0.751306	0.0345211
SLC16A3	hsa-mir-378*	-0.751027	0.0345211
TNFRSF12A	hsa-mir-378*	-0.750417	0.0346961
SENP5	hsa-mir-378*	-0.749673	0.0351692
FAM105A	hsa-mir-139-5p	-0.748807	0.03531
FAM81A	hsa-mir-30e	-0.748039	0.03531
TKT	hsa-mir-378*	-0.747979	0.03531
PLXNA1	hsa-mir-375	-0.747907	0.03531
DCAF6	hsa-mir-25	-0.747692	0.03531
CHERP	hsa-mir-186	-0.747259	0.03531
CRY2	hsa-mir-501-5p	-0.747113	0.03531
SMARCD2	hsa-mir-497	-0.747043	0.03531
PRKCA	hsa-mir-501-5p	-0.747018	0.03531
WWC1	hsa-mir-139-5p	-0.746799	0.03531
RXRA	hsa-mir-24	-0.746291	0.0356903
DPY19L1	hsa-mir-30e	-0.746071	0.0357847
GPT2	hsa-mir-124	-0.745563	0.0357933
AGRN	hsa-mir-378*	-0.744844	0.0362682
SLC11A2	hsa-mir-497	-0.74458	0.0364099
PKDCC	hsa-mir-501-5p	-0.744058	0.0366278
SLC9A1	hsa-mir-24	-0.743969	0.0366278
C2orf29	hsa-mir-124	-0.74355	0.0366278
TBL1XR1	hsa-mir-497	-0.742567	0.0369338
DCP1A	hsa-mir-186	-0.742371	0.0369338
LRRC8E	hsa-mir-378*	-0.742254	0.0369338
IER5L	hsa-mir-378*	-0.742251	0.0369338
SERTAD2	hsa-mir-25	-0.742132	0.0369344
PUS3	hsa-mir-124	-0.741849	0.0369743
PERP	hsa-mir-30a*	-0.741622	0.0369743
HEATR1	hsa-mir-124	-0.741416	0.0370519
MEF2D	hsa-mir-886-3p	-0.741135	0.0370519
LPCAT1	hsa-mir-375	-0.740996	0.0370519
TCF3	hsa-mir-378*	-0.740533	0.0370519
ZNF142	hsa-mir-497	-0.740118	0.0373296
CD69	hsa-mir-21	-0.739755	0.037487
GNA15	hsa-mir-378*	-0.739736	0.037487
CENPN	hsa-mir-378*	-0.739499	0.0376133
BCL2L1	hsa-mir-378*	-0.738874	0.0380236
TRAK2	hsa-mir-25	-0.738305	0.0381651
ZBTB9	hsa-mir-497	-0.738287	0.0381651
EPHB4	hsa-mir-139-3p	-0.738018	0.0382394
ZNF74	hsa-mir-1202	-0.736282	0.0393586
FASTKD2	hsa-mir-1202	-0.736153	0.0393586
CBX2	hsa-mir-30a	-0.735604	0.0395432
CLDN12	hsa-mir-497	-0.734764	0.0400167
IPPK	hsa-mir-139-5p	-0.733928	0.0404493
VOPP1	hsa-mir-376c	-0.733264	0.0405886
NDRG4	hsa-mir-501-5p	-0.732954	0.0406879
CABLES1	hsa-mir-378*	-0.732854	0.0406879
C14orf43	hsa-mir-501-5p	-0.732684	0.0407568
COG5	hsa-mir-145	-0.732341	0.0407568
SLC7A8	hsa-mir-145	-0.732265	0.0407568
RPUSD1	hsa-mir-378*	-0.731954	0.0408673
CYB561	hsa-mir-497	-0.731506	0.0412402
SH3PXD2B	hsa-mir-378	-0.730406	0.0417537
SOX9	hsa-mir-145	-0.730395	0.0417537
SLC7A5	hsa-mir-497	-0.730389	0.0417537
CSRP1	hsa-mir-501-5p	-0.730369	0.0417537
DPY19L4	hsa-mir-145	-0.730237	0.0417537
USP6NL	hsa-mir-139-5p	-0.730079	0.0417842
L2HGDH	hsa-mir-186	-0.729203	0.0424113
PAQR4	hsa-mir-378	-0.729049	0.0424701
RNF150	hsa-mir-501-5p	-0.728799	0.0425037
PPM1H	hsa-mir-140-3p	-0.728715	0.0425037
KIAA1143	hsa-mir-378*	-0.727711	0.0430614
C1orf21	hsa-mir-886-3p	-0.727112	0.0433354
TBC1D16	hsa-mir-378*	-0.727068	0.0433354
SAMD5	hsa-mir-497	-0.72682	0.04335
FAM57A	hsa-mir-124	-0.725299	0.0444566
TEF	hsa-mir-886-3p	-0.724886	0.0447721
DCLK1	hsa-mir-221	-0.72437	0.0449953
CCNL2	hsa-mir-497	-0.723454	0.0454471
C6orf57	hsa-mir-497	-0.723121	0.0457215
MAFG	hsa-mir-378	-0.722862	0.0458293
GALNT6	hsa-mir-139-3p	-0.722837	0.0458293
ARHGEF9	hsa-mir-501-5p	-0.72246	0.0459196
NFYC	hsa-mir-25	-0.722425	0.0459196
PA2G4	hsa-mir-378	-0.721954	0.0460207
RHPN1	hsa-mir-378*	-0.721732	0.0460207
YES1	hsa-mir-1202	-0.721677	0.0460207
WDR8	hsa-mir-497	-0.721616	0.0460207
NTHL1	hsa-mir-124	-0.721323	0.0460207
SLC7A5	hsa-mir-378*	-0.721062	0.0460207
PFKFB4	hsa-mir-145	-0.720943	0.0460207
EMR2	hsa-mir-378*	-0.720215	0.0460207
SNX29	hsa-mir-25	-0.720187	0.0460207
DPY19L4	hsa-mir-124	-0.720111	0.0460207
MSX1	hsa-mir-376c	-0.719468	0.0465645
C16orf53	hsa-mir-378*	-0.719207	0.0466931
CCNI2	hsa-mir-378*	-0.71903	0.0466931
JPH1	hsa-mir-124	-0.718805	0.0466931
CARHSP1	hsa-mir-145	-0.718722	0.0466931
C7orf41	hsa-mir-501-5p	-0.718584	0.0466931
TARBP2	hsa-mir-497	-0.71818	0.0469132
LARS2	hsa-mir-378*	-0.717872	0.0469132
AEN	hsa-mir-378*	-0.717742	0.0469132
HYAL3	hsa-mir-30e	-0.71773	0.0469132
DACT3	hsa-mir-501-5p	-0.717692	0.0469132
TTYH3	hsa-mir-140-3p	-0.717687	0.0469132
NEK6	hsa-mir-139-3p	-0.717583	0.0469132
NEK6	hsa-mir-378*	-0.717406	0.0469336
PGAP1	hsa-mir-1202	-0.717148	0.0470066
E2F7	hsa-mir-30e	-0.716771	0.0472677
TPD52L2	hsa-mir-375	-0.716595	0.0473218
PPM1H	hsa-mir-378	-0.716551	0.0473218
RNF43	hsa-mir-139-3p	-0.716235	0.047388
MSI2	hsa-mir-30a	-0.716008	0.047553
PDIA6	hsa-mir-497	-0.715534	0.0477058
KIAA1199	hsa-mir-378	-0.715195	0.0479777
PODXL	hsa-mir-139-3p	-0.715132	0.0479777
TKT	hsa-mir-145	-0.71464	0.0480569
PAQR4	hsa-mir-139-3p	-0.714487	0.0481384
AP2A2	hsa-mir-886-3p	-0.714349	0.0482011
ZNF623	hsa-mir-145	-0.714063	0.0482757
CYB561	hsa-mir-30a	-0.713323	0.0487189
SENP5	hsa-mir-378	-0.713233	0.0487189
XPO5	hsa-mir-378	-0.713133	0.0487189
ZSWIM4	hsa-mir-378*	-0.712738	0.0489213
C9orf100	hsa-mir-497	-0.712302	0.0492441
TMEM41A	hsa-mir-378*	-0.712081	0.0494095
MAPKAPK3	hsa-mir-145	-0.711872	0.0494099
RANGAP1	hsa-mir-378*	-0.711834	0.0494099
LMNB2	hsa-mir-378*	-0.710904	0.0498547
MAFG	hsa-mir-375	-0.710818	0.0498547
SLC7A6	hsa-mir-497	-0.710761	0.0498547
PHF16	hsa-mir-378	-0.71066	0.0498547
C15orf23	hsa-mir-30a*	-0.710648	0.0498547
ZC3H18	hsa-mir-186	-0.710219	0.0501848
SLC25A22	hsa-mir-497	-0.70997	0.0501848
MYOM3	hsa-mir-378*	-0.709771	0.0503286
PHF16	hsa-mir-30e	-0.70888	0.0507305
MAFG	hsa-mir-378*	-0.708314	0.0507586
PTP4A3	hsa-mir-139-3p	-0.708185	0.0507586
SMARCC1	hsa-mir-124	-0.708176	0.0507586
FXYD6	hsa-mir-501-5p	-0.708091	0.0507586
GK5	hsa-mir-24	-0.708	0.0507586
HSPB7	hsa-mir-501-5p	-0.707884	0.0507586
IL15RA	hsa-mir-378*	-0.70772	0.0507586
TOP1	hsa-mir-139-5p	-0.707618	0.0507586
TRAF2	hsa-mir-378*	-0.707601	0.0507586
TLCD1	hsa-mir-30a*	-0.707117	0.0510636
SRXN1	hsa-mir-378*	-0.707022	0.051085
C10orf54	hsa-mir-221	-0.706477	0.0515128
TOMM34	hsa-mir-124	-0.70644	0.0515128
GLE1	hsa-mir-497	-0.706103	0.0517372
VOPP1	hsa-mir-30a	-0.705915	0.0518739
TRAK2	hsa-mir-501-5p	-0.705367	0.0522651
ZNF2	hsa-mir-1202	-0.705241	0.0523267
RCC2	hsa-mir-124	-0.705163	0.0523289
IPPK	hsa-mir-378*	-0.705006	0.0524283
SYNM	hsa-mir-501-5p	-0.704521	0.05261
CHERP	hsa-mir-139-3p	-0.70448	0.05261
BNC2	hsa-mir-501-5p	-0.704362	0.0526629
IGF2BP3	hsa-mir-497	-0.704206	0.0526695
STC1	hsa-mir-30e	-0.703778	0.0530924
ETV4	hsa-mir-145	-0.703464	0.0532026
PLCH1	hsa-mir-1202	-0.703105	0.053293
GLDN	hsa-mir-24	-0.702997	0.0533343
PDXK	hsa-mir-145	-0.702851	0.0534094
N4BP1	hsa-mir-24	-0.702695	0.0534335
NIPAL3	hsa-mir-24	-0.701925	0.0543018
SMARCA4	hsa-mir-139-5p	-0.701823	0.0543018
SLC25A34	hsa-mir-24	-0.701782	0.0543018
C9orf100	hsa-mir-378*	-0.701456	0.054515
TTYH3	hsa-mir-139-3p	-0.701261	0.054515
GCDH	hsa-mir-124	-0.701105	0.054515
MTHFSD	hsa-mir-139-3p	-0.700998	0.054515
MAGI1	hsa-mir-24	-0.700826	0.054515
RFWD3	hsa-mir-497	-0.700636	0.054515
SHISA5	hsa-mir-378*	-0.700553	0.054515
IPPK	hsa-mir-140-3p	-0.700525	0.054515
HMGB3	hsa-mir-30a	-0.700348	0.054515
CELSR3	hsa-mir-139-5p	-0.700297	0.054515
MMP11	hsa-mir-378*	-0.700175	0.0545782
SRL	hsa-mir-24	-0.700086	0.0545998
CLDN1	hsa-mir-186	-0.699974	0.0546506
SOX4	hsa-mir-30a	-0.699573	0.0549118
PRKCA	hsa-mir-886-3p	-0.699552	0.0549118
SLC45A4	hsa-mir-378*	-0.699318	0.0550842
FAM91A1	hsa-mir-497	-0.699273	0.0550842
TTYH3	hsa-mir-375	-0.699155	0.0551417
SYNJ2BP	hsa-mir-25	-0.698665	0.0554962
BCL2L1	hsa-mir-378	-0.698635	0.0554962
AVL9	hsa-mir-30e	-0.698028	0.0559459
DCAF12	hsa-mir-139-5p	-0.697806	0.0559584
GALNT6	hsa-mir-147b	-0.69765	0.0560678
GPT2	hsa-mir-139-3p	-0.697245	0.0564067
ARL3	hsa-mir-501-5p	-0.696567	0.0568933
CLCC1	hsa-mir-1202	-0.695762	0.0574389
CXCL12	hsa-mir-501-5p	-0.695755	0.0574389
RPUSD1	hsa-mir-378	-0.695713	0.0574389
TFRC	hsa-mir-145	-0.695619	0.0574389
ARID3A	hsa-mir-378*	-0.69561	0.0574389
CPEB3	hsa-mir-25	-0.69546	0.0575433
MEX3D	hsa-mir-30a	-0.695355	0.0575906
LHFPL2	hsa-mir-501-5p	-0.694598	0.0583917
CNIH2	hsa-mir-139-3p	-0.694327	0.0583956
CBX7	hsa-mir-501-5p	-0.693634	0.0590609
PALM	hsa-mir-501-5p	-0.693607	0.0590609
KIAA1804	hsa-mir-497	-0.693239	0.0593838
GPT2	hsa-mir-30a	-0.692803	0.0594102
GABARAPL1	hsa-mir-501-5p	-0.692758	0.0594102
ECE2	hsa-mir-378*	-0.692328	0.0596869
GNG7	hsa-mir-886-3p	-0.691952	0.0600096
CAMK2G	hsa-mir-501-5p	-0.6914	0.0603229
TRIB3	hsa-mir-124	-0.691246	0.0603229
E2F7	hsa-mir-378*	-0.690935	0.0603963
PDRG1	hsa-mir-378*	-0.690865	0.0603963
RCC2	hsa-mir-145	-0.690655	0.0604105
SLC39A10	hsa-mir-1202	-0.690489	0.0604712
PGM3	hsa-mir-30e	-0.690425	0.0604712
C15orf52	hsa-mir-501-5p	-0.690336	0.0604712
MIER2	hsa-mir-378*	-0.690334	0.0604712
PGD	hsa-mir-145	-0.689941	0.0605542
SMOX	hsa-mir-124	-0.689841	0.0606008
KTI12	hsa-mir-136	-0.68931	0.0606967
MAFG	hsa-mir-140-3p	-0.688671	0.0612996
SLMO1	hsa-mir-375	-0.688668	0.0612996
ASB6	hsa-mir-140-3p	-0.688233	0.0616246
GALNT4	hsa-mir-124	-0.686904	0.0626084
AKIRIN2	hsa-mir-139-5p	-0.686869	0.0626084
CTDSPL	hsa-mir-501-5p	-0.686867	0.0626084
GNG7	hsa-mir-221	-0.686517	0.0630013
SOX4	hsa-mir-378*	-0.686433	0.0630295
C1orf21	hsa-mir-24	-0.686304	0.0631049
C3orf70	hsa-mir-886-3p	-0.685986	0.0631049
SYNPO2	hsa-mir-501-5p	-0.685905	0.0631049
EIF2B2	hsa-mir-497	-0.685754	0.0631702
FUT4	hsa-mir-30a	-0.68558	0.0633224
CXCL12	hsa-mir-221	-0.685059	0.0639582
GALNT6	hsa-mir-378	-0.684964	0.0640022
PUS7	hsa-mir-30a*	-0.684753	0.0641197
SYNRG	hsa-mir-497	-0.684552	0.0643124
ZNF707	hsa-mir-378*	-0.684182	0.0643863
RNF219	hsa-mir-376c	-0.683909	0.0645111
GATAD2A	hsa-mir-378	-0.683784	0.0645111
FOXN3	hsa-mir-196b	-0.683716	0.0645111
SLC7A6	hsa-mir-378*	-0.683676	0.0645111
PRIC285	hsa-mir-378*	-0.68363	0.0645111
EFTUD2	hsa-mir-139-3p	-0.683589	0.0645111
LPGAT1	hsa-mir-139-5p	-0.683556	0.0645111
AEN	hsa-mir-145	-0.683465	0.0645111
C14orf43	hsa-mir-886-3p	-0.683215	0.0645603
KIAA0391	hsa-mir-1202	-0.683131	0.0645603
FGFRL1	hsa-mir-139-5p	-0.683108	0.0645603
FAM57A	hsa-mir-30a	-0.682972	0.0645603
CBX2	hsa-mir-497	-0.682932	0.0645603
IER5L	hsa-mir-139-3p	-0.682259	0.0650543
LMBR1	hsa-mir-145	-0.68219	0.0650543
TBL1X	hsa-mir-501-5p	-0.682175	0.0650543
ARL6IP6	hsa-mir-30a	-0.682128	0.0650543
H3F3B	hsa-mir-25	-0.681975	0.0651071
ZNF260	hsa-mir-1202	-0.68191	0.0651071
INHBB	hsa-mir-375	-0.681802	0.0651071
CABLES1	hsa-mir-145	-0.68163	0.0651172
WBP2	hsa-mir-886-3p	-0.681612	0.0651172
DUSP3	hsa-mir-501-5p	-0.681027	0.0657699
LPGAT1	hsa-mir-378*	-0.68095	0.065792
SMCR7L	hsa-mir-497	-0.680786	0.065856
CCNL2	hsa-mir-139-5p	-0.680755	0.065856
RPP25	hsa-mir-139-3p	-0.68048	0.0659904
NKD1	hsa-mir-497	-0.680063	0.0662101
DFFB	hsa-mir-378*	-0.679918	0.0662243
CABLES1	hsa-mir-139-5p	-0.679262	0.0663448
MBP	hsa-mir-886-3p	-0.679232	0.0663448
PLCL2	hsa-mir-24	-0.67921	0.0663448
TFAP4	hsa-mir-124	-0.679183	0.0663448
EPB41L5	hsa-mir-501-5p	-0.679095	0.0663448
LPCAT1	hsa-mir-378*	-0.679074	0.0663448
FAM107A	hsa-mir-501-5p	-0.67869	0.0663448
DBNDD1	hsa-mir-378*	-0.67868	0.0663448
KIAA1804	hsa-mir-30a	-0.678607	0.0663448
MSRB3	hsa-mir-501-5p	-0.678519	0.0663448
XPO5	hsa-mir-139-3p	-0.678512	0.0663448
RER1	hsa-mir-1202	-0.678482	0.0663448
FAM83H	hsa-mir-378*	-0.67841	0.0663448
SERPINH1	hsa-mir-378*	-0.678405	0.0663448
GINS4	hsa-mir-139-5p	-0.678119	0.0665832
CYB561	hsa-mir-139-5p	-0.677956	0.0667318
MAGI1	hsa-mir-886-3p	-0.677815	0.0668482
PAK6	hsa-mir-378*	-0.677573	0.0671099
JAG2	hsa-mir-140-3p	-0.677091	0.0672969
CDC25C	hsa-mir-139-5p	-0.676585	0.0676565
RDH10	hsa-mir-202	-0.676529	0.0676565
AGK	hsa-mir-497	-0.676451	0.0676565
E2F7	hsa-mir-497	-0.676444	0.0676565
AHCYL2	hsa-mir-196b	-0.676303	0.067677
GLCE	hsa-mir-124	-0.676232	0.0676959
LMO2	hsa-mir-25	-0.675801	0.0679736
PHF19	hsa-mir-378*	-0.675782	0.0679736
ARL5B	hsa-mir-145	-0.675647	0.0679736
TTC26	hsa-mir-124	-0.675606	0.0679736
ETS2	hsa-mir-30a*	-0.675506	0.0679736
RNF24	hsa-mir-378*	-0.675426	0.0679736
BAIAP2	hsa-mir-196b	-0.675412	0.0679736
FGFRL1	hsa-mir-378*	-0.675407	0.0679736
CHD7	hsa-mir-30a*	-0.674862	0.0686181
MSI2	hsa-mir-30e	-0.67482	0.0686181
SLC12A2	hsa-mir-1202	-0.674654	0.068645
CCND1	hsa-mir-378*	-0.674015	0.0693683
PLXNA1	hsa-mir-378*	-0.673971	0.0693683
VEGFA	hsa-mir-378*	-0.673894	0.0693683
C16orf53	hsa-mir-378	-0.673814	0.0693683
SRFBP1	hsa-mir-1202	-0.673669	0.0693999
FAM83H	hsa-mir-145	-0.673606	0.0693999
CCR7	hsa-mir-21	-0.673397	0.0693999
CHD7	hsa-mir-139-5p	-0.673368	0.0693999
LPGAT1	hsa-mir-497	-0.673285	0.0693999
TRIM11	hsa-mir-378*	-0.673103	0.0693999
MXI1	hsa-mir-24	-0.672976	0.0693999
CD37	hsa-mir-552	-0.67291	0.0693999
HNRNPF	hsa-mir-139-5p	-0.67288	0.0693999
KIF23	hsa-mir-497	-0.672724	0.0694811
ATXN2L	hsa-mir-378*	-0.67216	0.0701394
KIF3B	hsa-mir-378*	-0.671985	0.0702892
GPT2	hsa-mir-145	-0.671865	0.0702892
SLC7A8	hsa-mir-378*	-0.671835	0.0702892
IGF2R	hsa-mir-497	-0.671726	0.0703681
SLC7A1	hsa-mir-497	-0.671667	0.0703723
PRICKLE4	hsa-mir-497	-0.671561	0.0704466
DIAPH1	hsa-mir-378*	-0.671478	0.0704869
ZBTB39	hsa-mir-186	-0.671327	0.07051
EIF2AK1	hsa-mir-145	-0.671279	0.07051
CARHSP1	hsa-mir-124	-0.671143	0.07051
CELSR3	hsa-mir-378*	-0.670902	0.0707645
ELL	hsa-mir-30e	-0.67084	0.0707747
CCNF	hsa-mir-30e	-0.670707	0.0708093
ITGA2	hsa-mir-139-3p	-0.670485	0.0710541
JAG2	hsa-mir-30a	-0.670372	0.0710767
BAIAP2L1	hsa-mir-378*	-0.67036	0.0710767
TMEM97	hsa-mir-145	-0.670183	0.0711537
GALNT6	hsa-mir-378*	-0.670035	0.0711537
CARHSP1	hsa-mir-139-3p	-0.669881	0.0712198
DCAF11	hsa-mir-24	-0.669215	0.0718017
SGSM1	hsa-mir-24	-0.668979	0.0718621
PSME3	hsa-mir-186	-0.66877	0.0718621
SAMD5	hsa-mir-145	-0.668761	0.0718621
CYB561	hsa-mir-145	-0.668744	0.0718621
C15orf42	hsa-mir-378*	-0.668699	0.0718621
SCARB1	hsa-mir-145	-0.668655	0.0718621
FNBP1	hsa-mir-501-5p	-0.668617	0.0718621
DNAJB5	hsa-mir-501-5p	-0.66858	0.0718621
EMILIN2	hsa-mir-139-3p	-0.668524	0.0718651
CDK6	hsa-mir-139-5p	-0.668392	0.0719019
SERPINE1	hsa-mir-30e	-0.668274	0.0719867
EPHB3	hsa-mir-145	-0.668228	0.0719867
HOXB8	hsa-mir-139-3p	-0.668125	0.0720598
PHKA1	hsa-mir-497	-0.667944	0.0722417
ABI2	hsa-mir-376c	-0.667412	0.0725528
PITX1	hsa-mir-139-3p	-0.667396	0.0725528
KLHL25	hsa-mir-145	-0.667175	0.0725952
ZER1	hsa-mir-24	-0.667147	0.0725952
NEBL	hsa-mir-124	-0.667137	0.0725952
SLC2A1	hsa-mir-140-3p	-0.667106	0.0725952
FAM188B	hsa-mir-1202	-0.667072	0.0725952
CLDN2	hsa-mir-497	-0.666475	0.0732471
NUDT4	hsa-mir-1202	-0.666294	0.0733878
ZNF135	hsa-mir-501-5p	-0.666276	0.0733878
TMEM184B	hsa-mir-139-3p	-0.666175	0.0734406
PERP	hsa-mir-145	-0.666135	0.0734406
GNG7	hsa-mir-501-5p	-0.665418	0.0744002
DVL1	hsa-mir-139-3p	-0.665159	0.0744002
TULP4	hsa-mir-497	-0.665107	0.0744002
LARP1	hsa-mir-378*	-0.665046	0.0744002
DCP1A	hsa-mir-136	-0.665024	0.0744002
EPHA1	hsa-mir-497	-0.664621	0.0746921
GINS4	hsa-mir-497	-0.664435	0.0748152
E2F7	hsa-mir-30a	-0.664328	0.074899
TNFAIP1	hsa-mir-139-3p	-0.663974	0.0753583
GCNT2	hsa-mir-501-5p	-0.663552	0.0758427
PSAT1	hsa-mir-145	-0.663326	0.0760558
E2F3	hsa-mir-497	-0.66317	0.0760558
PDE4D	hsa-mir-501-5p	-0.663153	0.0760558
EDAR	hsa-mir-497	-0.663035	0.0761174
SGSM2	hsa-mir-501-5p	-0.662994	0.0761174
LRRC8E	hsa-mir-139-3p	-0.662957	0.0761174
C8orf55	hsa-mir-145	-0.662884	0.0761497
MN1	hsa-mir-501-5p	-0.662664	0.0762329
TTC7A	hsa-mir-497	-0.662661	0.0762329
EIF3B	hsa-mir-139-3p	-0.66264	0.0762329
TULP4	hsa-mir-376c	-0.662623	0.0762329
C22orf29	hsa-mir-139-3p	-0.662038	0.0768564
CELSR3	hsa-mir-145	-0.661976	0.0768564
DACH1	hsa-mir-145	-0.661826	0.0768583
CLDN1	hsa-mir-381	-0.661781	0.0768583
PLAGL2	hsa-mir-378*	-0.661721	0.0768583
C10orf54	hsa-mir-886-3p	-0.661703	0.0768583
ADAMTSL2	hsa-mir-139-3p	-0.661406	0.0771647
ALS2	hsa-mir-1202	-0.66129	0.0771647
MXD4	hsa-mir-886-3p	-0.661288	0.0771647
GLT25D1	hsa-mir-139-3p	-0.661229	0.0771647
BDKRB2	hsa-mir-145	-0.661146	0.0771647
C7orf41	hsa-mir-25	-0.66098	0.0773439
DNAJC5	hsa-mir-378*	-0.660633	0.0778028
EPDR1	hsa-mir-30e	-0.660515	0.0779057
SLC2A1	hsa-mir-378*	-0.660336	0.0779953
DPY19L4	hsa-mir-497	-0.660285	0.0779953
CWH43	hsa-mir-196b	-0.660165	0.0779953
ADAR	hsa-mir-378*	-0.660146	0.0779953
SLC39A1	hsa-mir-378*	-0.660124	0.0779953
TMEM184A	hsa-mir-501-5p	-0.659826	0.0781886
SLC19A1	hsa-mir-378*	-0.659298	0.0788072
OGFOD1	hsa-mir-375	-0.659091	0.0788378
LARP1	hsa-mir-30a	-0.659041	0.0788378
WWC1	hsa-mir-378*	-0.658941	0.0788378
SH3PXD2B	hsa-mir-378*	-0.658787	0.0788515
TEF	hsa-mir-25	-0.658703	0.0788515
GDPD1	hsa-mir-24	-0.658698	0.0788515
MAGI1	hsa-mir-501-5p	-0.658453	0.0790149
JMJD4	hsa-mir-378*	-0.658438	0.0790149
AGTRAP	hsa-mir-139-3p	-0.657684	0.0798174
MOBKL2C	hsa-mir-24	-0.657659	0.0798174
MLST8	hsa-mir-378*	-0.657616	0.0798174
PPM1H	hsa-mir-139-3p	-0.657085	0.0804094
KIAA1804	hsa-mir-124	-0.657011	0.0804094
SLC19A1	hsa-mir-140-3p	-0.656786	0.0806885
HYAL3	hsa-mir-30a	-0.656534	0.0807392
NR2C2	hsa-mir-497	-0.656505	0.0807392
SMARCD2	hsa-mir-30a	-0.656407	0.0807392
ZNF468	hsa-mir-1202	-0.656311	0.0808142
SDCCAG3	hsa-mir-30a	-0.655637	0.0813269
C10orf54	hsa-mir-501-5p	-0.655595	0.0813269
DNAL1	hsa-mir-1202	-0.655493	0.0813558
CASZ1	hsa-mir-886-3p	-0.65506	0.0817125
DIAPH1	hsa-mir-497	-0.654888	0.081832
PHTF1	hsa-mir-1202	-0.654226	0.0825877
PTK7	hsa-mir-139-3p	-0.65418	0.0825877
CELSR3	hsa-mir-124	-0.654102	0.0825877
CBX2	hsa-mir-145	-0.654076	0.0825877
PTGIS	hsa-mir-501-5p	-0.653983	0.0826164
WDR51B	hsa-mir-30a	-0.653913	0.0826164
JMJD4	hsa-mir-378	-0.653499	0.0827653
BFAR	hsa-mir-497	-0.65345	0.0827653
DOHH	hsa-mir-378*	-0.653434	0.0827653
OTUD4	hsa-mir-1202	-0.653254	0.0829769
AMMECR1L	hsa-mir-1202	-0.65314	0.0830519
PGM5	hsa-mir-501-5p	-0.653052	0.0830519
XYLB	hsa-mir-378	-0.652908	0.0831481
GORASP2	hsa-mir-497	-0.652202	0.0840599
ZNF740	hsa-mir-1202	-0.652092	0.0840838
AGPAT9	hsa-mir-24	-0.652091	0.0840838
RALGPS1	hsa-mir-24	-0.651958	0.0841446
SLC7A6	hsa-mir-30a	-0.651843	0.0842125
NTN1	hsa-mir-886-3p	-0.651728	0.0842125
C11orf9	hsa-mir-140-3p	-0.651554	0.0843867
C7orf42	hsa-mir-1202	-0.651522	0.0843867
EMILIN2	hsa-mir-378*	-0.651209	0.0844463
RBM38	hsa-mir-501-5p	-0.651179	0.0844463
ZNF280D	hsa-mir-202	-0.651166	0.0844463
CDCA5	hsa-mir-378*	-0.651133	0.0844463
SCD	hsa-mir-124	-0.651106	0.0844463
SLC22A15	hsa-mir-124	-0.651045	0.084457
SOX8	hsa-mir-501-5p	-0.650889	0.0845677
ZBTB47	hsa-mir-501-5p	-0.650134	0.085319
ELL	hsa-mir-378*	-0.649982	0.0853293
MTHFR	hsa-mir-24	-0.64969	0.0855746
CHD7	hsa-mir-497	-0.649661	0.0855746
SET	hsa-mir-376c	-0.649614	0.0855746
BDKRB2	hsa-mir-378*	-0.649269	0.0856238
DCAF7	hsa-mir-139-5p	-0.649065	0.0857859
HDGF	hsa-mir-378*	-0.64859	0.085903
OAS3	hsa-mir-378*	-0.648327	0.0861593
VEGFA	hsa-mir-497	-0.648187	0.0862368
ZNRF3	hsa-mir-497	-0.648139	0.0862368
SENP5	hsa-mir-145	-0.648095	0.0862368
LIPG	hsa-mir-145	-0.64786	0.0864819
GATAD2A	hsa-mir-497	-0.647622	0.0864819
PPP3R1	hsa-mir-30a	-0.647524	0.0864819
CCNF	hsa-mir-378*	-0.64736	0.0864819
CBX2	hsa-mir-139-3p	-0.647083	0.0864819
E2F3	hsa-mir-145	-0.646854	0.0864819
FNTB	hsa-mir-1202	-0.646847	0.0864819
HAPLN3	hsa-mir-139-3p	-0.646637	0.0865745
PRPF19	hsa-mir-378*	-0.64662	0.0865745
BID	hsa-mir-124	-0.646561	0.0865745
ZBED4	hsa-mir-186	-0.646549	0.0865745
PLAGL2	hsa-mir-145	-0.646519	0.0865745
SLC46A1	hsa-mir-139-5p	-0.646312	0.0868396
XPO5	hsa-mir-124	-0.646237	0.0868438
SMARCD2	hsa-mir-145	-0.646219	0.0868438
H2AFX	hsa-mir-378*	-0.645946	0.0872114
CCDC120	hsa-mir-30a	-0.645816	0.0872114
TP53INP2	hsa-mir-221	-0.645719	0.0872977
PPP1R13L	hsa-mir-124	-0.645556	0.087419
CXCL16	hsa-mir-139-3p	-0.645411	0.0875851
C4orf41	hsa-mir-1202	-0.645243	0.0877143
SNX29	hsa-mir-501-5p	-0.644841	0.0879187
C9orf100	hsa-mir-378	-0.644605	0.0879187
GPER	hsa-mir-501-5p	-0.644404	0.0879187
MC1R	hsa-mir-139-3p	-0.644404	0.0879187
SOX4	hsa-mir-139-3p	-0.643917	0.0883603
ASAP3	hsa-mir-24	-0.64391	0.0883603
SEMA6A	hsa-mir-24	-0.643872	0.0883603
PCSK1	hsa-mir-186	-0.643766	0.0884642
C20orf3	hsa-mir-139-3p	-0.643675	0.0885412
ITPKB	hsa-mir-501-5p	-0.643416	0.0887848
C1orf115	hsa-mir-221	-0.643341	0.0887848
ADAR	hsa-mir-378	-0.643267	0.0887848
LRRC32	hsa-mir-378	-0.643159	0.0887848
HSPA8	hsa-mir-147b	-0.643135	0.0887848
PLA2G15	hsa-mir-140-3p	-0.643105	0.0887848
MYCN	hsa-mir-145	-0.643067	0.0887848
SERPINE1	hsa-mir-378*	-0.643016	0.0887848
TRIM65	hsa-mir-378*	-0.643	0.0887848
RHBDF2	hsa-mir-186	-0.64294	0.0887932
NFKBIB	hsa-mir-378*	-0.642895	0.0887932
CENPP	hsa-mir-378*	-0.642863	0.0887932
GNAO1	hsa-mir-886-3p	-0.642773	0.0887977
SNX29	hsa-mir-221	-0.64244	0.089207
FGFRL1	hsa-mir-1202	-0.642323	0.0893167
PRKAR1B	hsa-mir-140-3p	-0.642287	0.0893167
TMEM9	hsa-mir-136	-0.642135	0.0894972
C11orf92	hsa-mir-147b	-0.641945	0.0897421
NKRF	hsa-mir-124	-0.641786	0.089936
FIGNL1	hsa-mir-375	-0.641639	0.0901105
PLCL2	hsa-mir-221	-0.64118	0.0908118
E2F3	hsa-mir-378*	-0.641134	0.0908159
PRKY	hsa-mir-186	-0.641055	0.0908405
RER1	hsa-mir-139-5p	-0.640857	0.0908405
PITX1	hsa-mir-30a	-0.640719	0.0908405
B4GALT5	hsa-mir-30e	-0.640699	0.0908405
TYW1	hsa-mir-139-3p	-0.640647	0.0908405
OBFC2B	hsa-mir-378*	-0.640224	0.0911058
TMPRSS3	hsa-mir-1202	-0.63988	0.0912511
C21orf2	hsa-mir-501-5p	-0.639707	0.0914717
FAM84B	hsa-mir-378*	-0.639357	0.0918469
FAM104B	hsa-mir-221	-0.639235	0.0919068
DIAPH2	hsa-mir-124	-0.639193	0.0919068
RPUSD4	hsa-mir-139-5p	-0.63856	0.092505
STOX1	hsa-mir-378	-0.638543	0.092505
RAB15	hsa-mir-140-3p	-0.638502	0.092505
LIMS2	hsa-mir-552	-0.638494	0.092505
DPYSL3	hsa-mir-501-5p	-0.638433	0.092505
SLC35E4	hsa-mir-378*	-0.638431	0.092505
SMG5	hsa-mir-145	-0.638306	0.092505
DNAJC5	hsa-mir-139-5p	-0.638235	0.092505
HS2ST1	hsa-mir-1202	-0.63817	0.092505
REXO4	hsa-mir-378*	-0.638091	0.092505
CCNL2	hsa-mir-145	-0.638083	0.092505
RALGAPB	hsa-mir-30e	-0.638031	0.092505
FBXO34	hsa-mir-145	-0.637932	0.0926018
KIAA0562	hsa-mir-375	-0.637739	0.0927865
ELK1	hsa-mir-136	-0.637603	0.092947
STX3	hsa-mir-30a	-0.637451	0.0930128
CBX2	hsa-mir-124	-0.637438	0.0930128
EPHB4	hsa-mir-1202	-0.6373	0.0930311
RGS16	hsa-mir-375	-0.636856	0.0934989
DCAF7	hsa-mir-497	-0.63684	0.0934989
H2AFY	hsa-mir-30a	-0.636817	0.0934989
YWHAE	hsa-mir-186	-0.636698	0.0935992
TMED1	hsa-mir-1202	-0.636652	0.0935992
FUT4	hsa-mir-30e	-0.636632	0.0935992
RBM38	hsa-mir-886-3p	-0.636404	0.0937757
ZNF280D	hsa-mir-1202	-0.636188	0.0940749
ZNFX1	hsa-mir-378*	-0.636037	0.0941542
ERBB3	hsa-mir-145	-0.635995	0.0941542
MOAP1	hsa-mir-501-5p	-0.63525	0.0951198
SLC24A1	hsa-mir-1202	-0.635126	0.0952576
TNRC6B	hsa-mir-24	-0.634862	0.0955043
ASCL2	hsa-mir-139-3p	-0.634671	0.095679
RSL1D1	hsa-mir-139-3p	-0.634432	0.0956999
MYCBP	hsa-mir-1202	-0.634396	0.0956999
LMNB2	hsa-mir-378	-0.634148	0.0958044
EIF2C3	hsa-mir-30a	-0.634007	0.0958335
GRAMD2	hsa-mir-139-3p	-0.633829	0.0959273
ZNF282	hsa-mir-378*	-0.633729	0.0959314
LPCAT1	hsa-mir-378	-0.633554	0.0959712
JAG2	hsa-mir-139-3p	-0.633428	0.0959712
SLC7A5	hsa-mir-139-5p	-0.633389	0.0959712
DNAJC5	hsa-mir-145	-0.633339	0.0959712
RASSF1	hsa-mir-378*	-0.633315	0.0959712
G3BP1	hsa-mir-124	-0.633228	0.0959712
CXCR4	hsa-mir-552	-0.633044	0.0962213
RAB15	hsa-mir-378*	-0.632844	0.0964275
SERTAD2	hsa-mir-221	-0.632802	0.0964291
MEST	hsa-mir-145	-0.632643	0.0964928
FBXO21	hsa-mir-1202	-0.632468	0.0966578
AP2A2	hsa-mir-24	-0.632178	0.0969504
BRCA1	hsa-mir-378*	-0.632105	0.0969569
WDR18	hsa-mir-139-3p	-0.632065	0.0969569
GPT2	hsa-mir-30e	-0.632028	0.0969569
GIGYF2	hsa-mir-381	-0.631644	0.0973548
SURF4	hsa-mir-30e	-0.631622	0.0973548
GRHL2	hsa-mir-145	-0.631488	0.0974467
ZNRF3	hsa-mir-1202	-0.631387	0.0974825
FAM57A	hsa-mir-30e	-0.63123	0.0976878
LARGE	hsa-mir-501-5p	-0.631093	0.0978585
CCND1	hsa-mir-497	-0.631041	0.0978779
SH3BP4	hsa-mir-1202	-0.630699	0.0983616
KIAA1751	hsa-mir-24	-0.630687	0.0983616
OSR1	hsa-mir-886-3p	-0.630638	0.0983766
C18orf45	hsa-mir-497	-0.630512	0.0985278
NTN1	hsa-mir-25	-0.630041	0.0987494
C16orf63	hsa-mir-1202	-0.630024	0.0987494
ZMYM5	hsa-mir-375	-0.629949	0.0988092
KIAA0427	hsa-mir-501-5p	-0.62987	0.0988092
C1orf21	hsa-mir-501-5p	-0.629643	0.0990685
HEMK1	hsa-mir-24	-0.629529	0.0991246
SMARCC1	hsa-mir-378*	-0.629491	0.0991246
SURF6	hsa-mir-378*	-0.629376	0.0992586
PRKY	hsa-mir-145	-0.62923	0.0994477
KATNB1	hsa-mir-497	-0.629047	0.0996303
TRAF7	hsa-mir-186	-0.628852	0.0998367
DOHH	hsa-mir-145	-0.628704	0.0999487
LARP1	hsa-mir-30e	-0.628653	0.0999487
EIF2B2	hsa-mir-136	-0.628629	0.0999487
RRP1B	hsa-mir-378*	-0.628397	0.100109
IER3	hsa-mir-378*	-0.628386	0.100109
SGSM1	hsa-mir-501-5p	-0.628345	0.100109
RSPH3	hsa-mir-24	-0.628301	0.100109
SPIN3	hsa-mir-1202	-0.628213	0.100111
RUNX1	hsa-mir-139-3p	-0.628181	0.100111
ADAMTSL2	hsa-mir-1202	-0.627966	0.100249
C9orf140	hsa-mir-375	-0.627928	0.100249
RIT1	hsa-mir-497	-0.627639	0.100277
SPATS2	hsa-mir-145	-0.627632	0.100277
PDXK	hsa-mir-140-3p	-0.627565	0.100277
TCF3	hsa-mir-497	-0.627543	0.100277
TMEM33	hsa-mir-1202	-0.627455	0.100277
LARP1	hsa-mir-124	-0.627272	0.100439
PTK7	hsa-mir-145	-0.627246	0.100439
SACS	hsa-mir-1202	-0.627078	0.10061
SLC12A2	hsa-mir-124	-0.627033	0.10061
DLG3	hsa-mir-139-5p	-0.626908	0.100764
SLC35E4	hsa-mir-145	-0.626568	0.101185
LDLRAP1	hsa-mir-24	-0.626555	0.101185
C19orf22	hsa-mir-378*	-0.626002	0.1019
LPP	hsa-mir-552	-0.625903	0.101904
METTL1	hsa-mir-30e	-0.625903	0.101904
MATN2	hsa-mir-21	-0.625804	0.101904
RIMS3	hsa-mir-221	-0.625674	0.102016
CLYBL	hsa-mir-24	-0.625586	0.102016
TRIM65	hsa-mir-145	-0.625177	0.102505
C8orf84	hsa-mir-1202	-0.624944	0.102718
SLC19A1	hsa-mir-139-3p	-0.624926	0.102718
WDR51B	hsa-mir-124	-0.624855	0.102766
FAM81A	hsa-mir-124	-0.624822	0.102766
PFKFB4	hsa-mir-378*	-0.624602	0.102966
ICMT	hsa-mir-136	-0.624517	0.102966
RIMS3	hsa-mir-501-5p	-0.62444	0.102966
PDXK	hsa-mir-378*	-0.624389	0.102988
NAT10	hsa-mir-139-3p	-0.623888	0.103458
MAP7	hsa-mir-497	-0.623861	0.103458
RPIA	hsa-mir-124	-0.623686	0.103637
KIAA1199	hsa-mir-139-3p	-0.623271	0.104113
KIF2A	hsa-mir-497	-0.622961	0.104513
ZBTB41	hsa-mir-30a	-0.622853	0.104513
C14orf43	hsa-mir-25	-0.622627	0.104657
SLC7A1	hsa-mir-378*	-0.622487	0.104765
PLAGL2	hsa-mir-30a	-0.622442	0.104765
CLCC1	hsa-mir-30a	-0.62241	0.104765
PLXNA1	hsa-mir-378	-0.62216	0.105095
KCTD12	hsa-mir-501-5p	-0.621861	0.105264
TAOK1	hsa-mir-24	-0.621795	0.105264
MPZL1	hsa-mir-139-5p	-0.621779	0.105264
CLDN12	hsa-mir-202	-0.621737	0.105264
FMNL2	hsa-mir-124	-0.621725	0.105264
SREBF2	hsa-mir-378*	-0.621572	0.105406
VIPR2	hsa-mir-501-5p	-0.621345	0.105755
MAP7	hsa-mir-124	-0.621207	0.10594
ZNF74	hsa-mir-139-3p	-0.621095	0.106076
CCNF	hsa-mir-30a	-0.621048	0.106092
RCC2	hsa-mir-139-3p	-0.620869	0.106267
MRPL4	hsa-mir-378*	-0.62076	0.106344
ZNRF3	hsa-mir-124	-0.620691	0.106402
SRPK1	hsa-mir-497	-0.62025	0.10694
IGF2R	hsa-mir-30a	-0.620167	0.106977
FYCO1	hsa-mir-501-5p	-0.619772	0.107549
SLC22A15	hsa-mir-378*	-0.619576	0.107632
AGFG1	hsa-mir-186	-0.619416	0.107632
TRIM68	hsa-mir-136	-0.619245	0.107632
KIAA1199	hsa-mir-1202	-0.619186	0.107632
LARP1	hsa-mir-139-3p	-0.619182	0.107632
VSNL1	hsa-mir-124	-0.619178	0.107632
C1orf69	hsa-mir-1202	-0.619162	0.107632
TOMM34	hsa-mir-139-3p	-0.618743	0.108135
GNAO1	hsa-mir-501-5p	-0.61866	0.108221
USP37	hsa-mir-378*	-0.618546	0.108364
ZNF276	hsa-mir-140-3p	-0.618317	0.108584
GALNT4	hsa-mir-202	-0.618279	0.108584
CXCL10	hsa-mir-497	-0.618188	0.10866
AP3M2	hsa-mir-139-3p	-0.618115	0.108681
PHYHIP	hsa-mir-139-3p	-0.618072	0.108691
SYNJ2BP	hsa-mir-221	-0.617597	0.109446
ZNF696	hsa-mir-139-3p	-0.617488	0.109505
LZTS1	hsa-mir-378	-0.617461	0.109505
SURF6	hsa-mir-145	-0.617404	0.109505
FMNL2	hsa-mir-381	-0.617352	0.109505
FAM91A1	hsa-mir-30a	-0.617342	0.109505
SGPL1	hsa-mir-136	-0.61719	0.109651
FAM104B	hsa-mir-886-3p	-0.616904	0.110052
NAT9	hsa-mir-139-3p	-0.616794	0.11019
ESYT2	hsa-mir-886-3p	-0.616737	0.110226
DDX12	hsa-mir-1202	-0.616537	0.110415
ZBED4	hsa-mir-30e	-0.616365	0.11044
PTCD1	hsa-mir-1202	-0.616236	0.110614
VPS39	hsa-mir-501-5p	-0.61604	0.110847
GCLM	hsa-mir-186	-0.615763	0.111022
SLC12A9	hsa-mir-124	-0.615763	0.111022
FBLIM1	hsa-mir-24	-0.615595	0.111202
SLC7A6	hsa-mir-145	-0.615325	0.111646
MIER2	hsa-mir-30e	-0.61522	0.111777
TMOD1	hsa-mir-552	-0.615151	0.111784
TM9SF4	hsa-mir-139-5p	-0.615056	0.111808
ARMC6	hsa-mir-378*	-0.614862	0.111961
SYNJ2BP	hsa-mir-501-5p	-0.614839	0.111961
PTPN3	hsa-mir-145	-0.614724	0.112092
ZNF696	hsa-mir-139-5p	-0.614656	0.112152
SEMA6A	hsa-mir-501-5p	-0.614542	0.1123
SEMA3F	hsa-mir-378*	-0.614113	0.112947
CCDC43	hsa-mir-30a	-0.614095	0.112947
KBTBD2	hsa-mir-497	-0.613814	0.113246
GDPD5	hsa-mir-378*	-0.613697	0.113246
SUMO2	hsa-mir-1202	-0.613408	0.113531
TRIM29	hsa-mir-1202	-0.613317	0.113531
C12orf4	hsa-mir-1202	-0.613002	0.114043
TIMM22	hsa-mir-501-5p	-0.612973	0.114043
CBX7	hsa-mir-25	-0.612942	0.114043
YEATS2	hsa-mir-147b	-0.612764	0.114105
TRMT61A	hsa-mir-139-3p	-0.612705	0.114116
PAQR5	hsa-mir-25	-0.612674	0.114116
ZBTB41	hsa-mir-124	-0.612544	0.11425
METTL1	hsa-mir-30a	-0.612473	0.114317
FANCA	hsa-mir-378*	-0.612171	0.114692
SETBP1	hsa-mir-552	-0.612083	0.114792
SLC35B2	hsa-mir-497	-0.61192	0.114828
LMNB2	hsa-mir-139-5p	-0.611483	0.115354
UAP1L1	hsa-mir-378*	-0.611173	0.115354
TULP4	hsa-mir-30a	-0.611167	0.115354
RASSF2	hsa-mir-501-5p	-0.611108	0.115354
PTRF	hsa-mir-501-5p	-0.610982	0.115457
SLC25A22	hsa-mir-145	-0.610913	0.115457
MIER2	hsa-mir-139-3p	-0.610912	0.115457
TNFRSF12A	hsa-mir-139-3p	-0.610601	0.115624
TPRG1L	hsa-mir-501-5p	-0.610542	0.115624
OTUB2	hsa-mir-139-5p	-0.610413	0.115661
CCDC86	hsa-mir-124	-0.610073	0.116164
ZC3H3	hsa-mir-139-3p	-0.60999	0.116164
SLC35B2	hsa-mir-124	-0.609949	0.116164
AKAP13	hsa-mir-501-5p	-0.609905	0.116164
RAVER1	hsa-mir-378*	-0.609522	0.116705
USP37	hsa-mir-145	-0.609485	0.116708
HM13	hsa-mir-378*	-0.609317	0.116968
ST7	hsa-mir-202	-0.609183	0.11709
SOX8	hsa-mir-24	-0.608681	0.11773
MRVI1	hsa-mir-501-5p	-0.608533	0.117952
VSIG8	hsa-mir-1202	-0.608425	0.118069
SKP1	hsa-mir-1202	-0.608402	0.118069
PKDCC	hsa-mir-25	-0.608191	0.118347
FLJ23834	hsa-mir-501-5p	-0.608006	0.118622
CALM1	hsa-mir-552	-0.607694	0.118797
SCARA5	hsa-mir-24	-0.607616	0.118797
WBP11	hsa-mir-497	-0.607579	0.118797
MEF2D	hsa-mir-25	-0.607574	0.118797
PTPRF	hsa-mir-24	-0.607156	0.119233
FOSL1	hsa-mir-497	-0.606829	0.119648
C13orf18	hsa-mir-497	-0.606381	0.120261
SLC35A2	hsa-mir-145	-0.606121	0.120512
ADAMTS9	hsa-mir-124	-0.606061	0.120512
TULP4	hsa-mir-378*	-0.606045	0.120512
SLC19A1	hsa-mir-497	-0.605735	0.120994
GLG1	hsa-mir-202	-0.605651	0.12109
FAM102A	hsa-mir-25	-0.605561	0.121201
ZNF250	hsa-mir-1202	-0.605346	0.121528
COX4NB	hsa-mir-124	-0.605329	0.121528
PLA2G15	hsa-mir-378*	-0.605195	0.121585
CDH3	hsa-mir-1202	-0.604969	0.121835
POLR1D	hsa-mir-30a	-0.604966	0.121835
YWHAG	hsa-mir-1202	-0.604645	0.122168
ZC3H15	hsa-mir-378	-0.604208	0.122627
ANGPT2	hsa-mir-145	-0.60419	0.122627
ZNF696	hsa-mir-145	-0.604114	0.122711
SMYD5	hsa-mir-378*	-0.603915	0.122784
PRIC285	hsa-mir-145	-0.603881	0.122784
PPM1H	hsa-mir-1202	-0.603827	0.122784
SLC25A15	hsa-mir-139-3p	-0.603641	0.122833
ARID3A	hsa-mir-30a	-0.60357	0.122879
NDE1	hsa-mir-378*	-0.603476	0.122879
SGSM2	hsa-mir-886-3p	-0.603476	0.122879
PTPN3	hsa-mir-497	-0.603135	0.12322
NAA30	hsa-mir-202	-0.603062	0.123297
TRIM56	hsa-mir-1202	-0.602914	0.123476
ZDHHC8	hsa-mir-139-3p	-0.602903	0.123476
ZBTB5	hsa-mir-139-3p	-0.602768	0.123476
RCOR2	hsa-mir-378*	-0.602651	0.12357
CCDC120	hsa-mir-145	-0.602648	0.12357
CLDN1	hsa-mir-202	-0.602402	0.123653
ZNF417	hsa-mir-1202	-0.602139	0.123785
PLXNA3	hsa-mir-378*	-0.602128	0.123785
LAPTM4B	hsa-mir-139-5p	-0.601952	0.123937
SMARCC1	hsa-mir-145	-0.601923	0.123937
ZBTB45	hsa-mir-1202	-0.60186	0.123995
ZYG11B	hsa-mir-501-5p	-0.601799	0.12405
SEC14L1	hsa-mir-378*	-0.601743	0.124095
UPF1	hsa-mir-186	-0.60139	0.124606
PDCD4	hsa-mir-21	-0.601249	0.124758
CHD9	hsa-mir-25	-0.600871	0.125288
CHD7	hsa-mir-30a	-0.600805	0.125288
E2F3	hsa-mir-30a	-0.60076	0.125288
MPZL1	hsa-mir-145	-0.600732	0.125288
RANBP3	hsa-mir-378*	-0.600716	0.125288
RNF10	hsa-mir-25	-0.600489	0.125612
EXOC4	hsa-mir-145	-0.600179	0.12584
HDAC2	hsa-mir-202	-0.600099	0.12584
NCOA7	hsa-mir-124	-0.600083	0.12584
ZNF148	hsa-mir-24	-0.600083	0.12584
ZNF766	hsa-mir-378*	-0.600036	0.12584
DCP1A	hsa-mir-378	-0.599972	0.12584
TEF	hsa-mir-221	-0.599567	0.126462
NIPAL3	hsa-mir-886-3p	-0.599239	0.127024
SLC4A4	hsa-mir-221	-0.599072	0.127135
PLA2G16	hsa-mir-375	-0.598909	0.127403
SH3PXD2B	hsa-mir-202	-0.598667	0.127734
SLC17A9	hsa-mir-378*	-0.598648	0.127734
CCNF	hsa-mir-139-5p	-0.598525	0.127918
BFAR	hsa-mir-378	-0.598476	0.12792
GNPDA1	hsa-mir-30e	-0.598457	0.12792
CUGBP2	hsa-mir-501-5p	-0.598213	0.128172
GXYLT1	hsa-mir-145	-0.59816	0.128187
GATAD2A	hsa-mir-145	-0.598062	0.128223
SEMA4G	hsa-mir-24	-0.59806	0.128223
MLXIPL	hsa-mir-139-3p	-0.598024	0.128223
FTSJD2	hsa-mir-136	-0.597954	0.128265
C1orf21	hsa-mir-25	-0.597792	0.128533
PDXK	hsa-mir-139-5p	-0.597723	0.128546
C10orf54	hsa-mir-24	-0.597718	0.128546
KIF24	hsa-mir-378*	-0.597445	0.128837
PDXK	hsa-mir-147b	-0.597398	0.128864
RNF187	hsa-mir-378*	-0.597308	0.128911
AP3D1	hsa-mir-378*	-0.59724	0.128982
MAN1A2	hsa-mir-1202	-0.596742	0.12954
ABCB8	hsa-mir-1202	-0.59674	0.12954
PSG1	hsa-mir-30a*	-0.596663	0.129562
UHMK1	hsa-mir-139-5p	-0.596348	0.129847
PPP1R8	hsa-mir-202	-0.596319	0.129847
C8orf55	hsa-mir-378*	-0.596252	0.129847
SRXN1	hsa-mir-145	-0.596205	0.129847
TNRC6B	hsa-mir-886-3p	-0.596188	0.129847
NDFIP2	hsa-mir-145	-0.596183	0.129847
NAA15	hsa-mir-497	-0.596122	0.129858
ZBED4	hsa-mir-124	-0.596029	0.129983
ARID3A	hsa-mir-30e	-0.595917	0.130078
DFFB	hsa-mir-139-3p	-0.595852	0.130145
FAHD1	hsa-mir-30a	-0.595554	0.130492
B4GALT7	hsa-mir-378*	-0.595514	0.130505
SMS	hsa-mir-497	-0.595325	0.130662
LRRFIP1	hsa-mir-221	-0.595307	0.130662
USP37	hsa-mir-30a	-0.595233	0.13073
TCF3	hsa-mir-140-3p	-0.595166	0.13073
ELL	hsa-mir-378	-0.595143	0.13073
RIMS3	hsa-mir-886-3p	-0.594963	0.131039
CSNK1E	hsa-mir-375	-0.594828	0.131238
USP54	hsa-mir-124	-0.594793	0.131238
CYB5B	hsa-mir-30a	-0.594736	0.131238
ORC2L	hsa-mir-145	-0.594701	0.131244
LRRC32	hsa-mir-378*	-0.594628	0.131258
USP54	hsa-mir-378*	-0.594419	0.13149
TCF3	hsa-mir-139-3p	-0.594326	0.131617
APPL2	hsa-mir-24	-0.594016	0.131994
NEDD4L	hsa-mir-24	-0.593702	0.132405
PLAGL2	hsa-mir-124	-0.593691	0.132405
SMPD3	hsa-mir-196b	-0.59369	0.132405
MYO1C	hsa-mir-501-5p	-0.593553	0.132556
KIF3B	hsa-mir-497	-0.593186	0.133231
GRHL2	hsa-mir-30a	-0.593104	0.133231
STK35	hsa-mir-30a	-0.593015	0.13335
LMNB2	hsa-mir-145	-0.592896	0.133495
GINS4	hsa-mir-378*	-0.59288	0.133495
UNC84B	hsa-mir-886-3p	-0.592815	0.133495
SLC26A2	hsa-mir-221	-0.592705	0.133495
OTUB2	hsa-mir-378*	-0.592689	0.133495
HDGF	hsa-mir-378	-0.592685	0.133495
KIAA0562	hsa-mir-139-3p	-0.592495	0.133633
KIAA1644	hsa-mir-501-5p	-0.59249	0.133633
HIC2	hsa-mir-196b	-0.592248	0.134079
STK35	hsa-mir-145	-0.592121	0.134153
LARS2	hsa-mir-139-3p	-0.592072	0.134153
HSPB6	hsa-mir-886-3p	-0.591971	0.134153
MGAT3	hsa-mir-196b	-0.591964	0.134153
SAMD4B	hsa-mir-378*	-0.591953	0.134153
NUDT4	hsa-mir-124	-0.591784	0.13437
CASZ1	hsa-mir-501-5p	-0.591739	0.13437
SORD	hsa-mir-378*	-0.591739	0.13437
TULP4	hsa-mir-1202	-0.591722	0.13437
PER2	hsa-mir-24	-0.5916	0.134504
MAPKAP1	hsa-mir-186	-0.591594	0.134504
MFN2	hsa-mir-24	-0.59152	0.134522
STX1A	hsa-mir-139-3p	-0.591374	0.134696
B3GALT6	hsa-mir-139-3p	-0.590788	0.135714
GRAMD1A	hsa-mir-1202	-0.590709	0.135714
CD99L2	hsa-mir-501-5p	-0.590612	0.135714
FAHD1	hsa-mir-147b	-0.590534	0.135714
ANKRD13A	hsa-mir-501-5p	-0.590503	0.135714
E2F3	hsa-mir-124	-0.590449	0.135714
SLC2A1	hsa-mir-378	-0.59041	0.135714
CXorf39	hsa-mir-30a	-0.590383	0.135714
YEATS2	hsa-mir-378*	-0.590308	0.135714
SLC7A6	hsa-mir-30e	-0.590263	0.135714
GPR56	hsa-mir-139-3p	-0.590215	0.135714
CBL	hsa-mir-136	-0.590189	0.135714
MC1R	hsa-mir-378*	-0.590151	0.135726
TRAF2	hsa-mir-139-3p	-0.589834	0.136088
C19orf24	hsa-mir-139-3p	-0.589748	0.136177
MEX3D	hsa-mir-139-3p	-0.589705	0.136202
MAPK10	hsa-mir-221	-0.589621	0.136314
PLOD3	hsa-mir-124	-0.589497	0.136382
SLC6A20	hsa-mir-378	-0.589472	0.136382
KHNYN	hsa-mir-30a	-0.589397	0.136433
QSOX2	hsa-mir-30a	-0.589373	0.136433
CDC42EP4	hsa-mir-501-5p	-0.589331	0.136456
DMKN	hsa-mir-139-5p	-0.58922	0.136471
GNAO1	hsa-mir-221	-0.58917	0.136471
CPEB3	hsa-mir-221	-0.588945	0.136521
EIF2C3	hsa-mir-30e	-0.588911	0.136521
SLC39A10	hsa-mir-497	-0.588867	0.136521
POGK	hsa-mir-378*	-0.588832	0.136521
RRP1B	hsa-mir-381	-0.588476	0.137006
MYCBP	hsa-mir-139-5p	-0.587941	0.137559
CYB561	hsa-mir-378*	-0.587928	0.137559
C13orf34	hsa-mir-30a	-0.587803	0.137692
DIAPH1	hsa-mir-145	-0.587725	0.137724
PRRG1	hsa-mir-1202	-0.587673	0.137768
TSEN2	hsa-mir-1202	-0.587465	0.138041
RNF185	hsa-mir-196b	-0.587184	0.138078
DIO3	hsa-mir-145	-0.586903	0.138386
NFXL1	hsa-mir-202	-0.586398	0.139018
TBC1D10B	hsa-mir-30e	-0.586374	0.139018
C6orf134	hsa-mir-202	-0.586204	0.139178
KIAA0562	hsa-mir-378*	-0.586056	0.139293
BDKRB2	hsa-mir-139-5p	-0.5859	0.139335
PWWP2B	hsa-mir-24	-0.585698	0.139528
EPB41L5	hsa-mir-886-3p	-0.585514	0.139791
C2orf18	hsa-mir-139-3p	-0.585401	0.139893
GOLGA3	hsa-mir-886-3p	-0.585344	0.139893
VGLL3	hsa-mir-501-5p	-0.5853	0.139893
CCNE1	hsa-mir-497	-0.585231	0.139893
SIRT5	hsa-mir-497	-0.585226	0.139893
GBA2	hsa-mir-24	-0.585205	0.139893
EIF3B	hsa-mir-124	-0.585187	0.139893
ITGA3	hsa-mir-24	-0.585065	0.139979
GATAD2A	hsa-mir-30a*	-0.584855	0.140271
KHNYN	hsa-mir-497	-0.584682	0.14052
IPO11	hsa-mir-202	-0.584507	0.140836
FOSB	hsa-mir-552	-0.584308	0.141066
TP53INP2	hsa-mir-886-3p	-0.584167	0.141155
ABCE1	hsa-mir-145	-0.584091	0.141155
MAFG	hsa-mir-30a	-0.584056	0.141155
C22orf29	hsa-mir-145	-0.583964	0.141155
FBXO34	hsa-mir-30a	-0.583863	0.141155
SRL	hsa-mir-886-3p	-0.583857	0.141155
C19orf50	hsa-mir-30e	-0.583851	0.141155
SCD	hsa-mir-378*	-0.583843	0.141155
PSME3	hsa-mir-30e	-0.583818	0.141155
C19orf21	hsa-mir-196b	-0.583804	0.141155
RCC2	hsa-mir-378	-0.583631	0.141352
SPTLC2	hsa-mir-30a	-0.58357	0.141352
ZNF770	hsa-mir-30a	-0.583536	0.141352
ZNF317	hsa-mir-145	-0.583409	0.141412
UBFD1	hsa-mir-378*	-0.583125	0.141831
ZBTB2	hsa-mir-497	-0.583026	0.141981
GATAD2A	hsa-mir-140-3p	-0.582858	0.14208
PLAGL2	hsa-mir-30e	-0.582796	0.14208
RANGAP1	hsa-mir-139-3p	-0.582714	0.142109
LOC728417	hsa-mir-139-3p	-0.582692	0.142109
CALM1	hsa-mir-221	-0.582549	0.142261
RUNX1	hsa-mir-139-5p	-0.582531	0.142261
SAMD4A	hsa-mir-375	-0.58253	0.142261
TM9SF4	hsa-mir-145	-0.582384	0.142485
SLC6A20	hsa-mir-378*	-0.582281	0.142511
LRRC20	hsa-mir-381	-0.582243	0.142511
TTPAL	hsa-mir-378*	-0.582052	0.142774
CABLES1	hsa-mir-139-3p	-0.581861	0.143013
KCTD12	hsa-mir-221	-0.581734	0.143071
ATP2B4	hsa-mir-25	-0.581608	0.143266
RHBDD1	hsa-mir-1202	-0.581554	0.143266
IQSEC1	hsa-mir-501-5p	-0.581498	0.143286
CELSR3	hsa-mir-378	-0.581423	0.143286
JAG2	hsa-mir-381	-0.581205	0.143566
ZNRF3	hsa-mir-202	-0.581142	0.143598
TMEM184A	hsa-mir-24	-0.581062	0.143613
ZSWIM4	hsa-mir-139-3p	-0.580763	0.144112
HNRNPA1	hsa-mir-497	-0.580746	0.144112
GRAMD2	hsa-mir-378*	-0.580362	0.144765
PTDSS1	hsa-mir-378	-0.580351	0.144765
PRKAR1B	hsa-mir-378*	-0.580195	0.144765
SYT15	hsa-mir-24	-0.580052	0.144969
BCL2L2	hsa-mir-501-5p	-0.579955	0.145058
CCND1	hsa-mir-139-3p	-0.579533	0.145729
CMBL	hsa-mir-25	-0.579439	0.14587
SOX4	hsa-mir-1202	-0.57931	0.145937
MC1R	hsa-mir-1202	-0.579231	0.145937
CACNA1H	hsa-mir-501-5p	-0.579221	0.145937
SH3BP4	hsa-mir-139-3p	-0.579208	0.145937
BRUNOL6	hsa-mir-501-5p	-0.579187	0.145937
DHCR7	hsa-mir-378*	-0.579136	0.145937
ARFGAP2	hsa-mir-1202	-0.579055	0.145937
C22orf29	hsa-mir-378*	-0.579051	0.145937
KIT	hsa-mir-221	-0.578999	0.145978
SLC38A7	hsa-mir-378*	-0.578876	0.146027
FKBP5	hsa-mir-221	-0.578873	0.146027
6-Sep	hsa-mir-221	-0.578746	0.146206
RP1-21O18.1	hsa-mir-378*	-0.578674	0.146241
ABCA5	hsa-mir-24	-0.578598	0.146335
INMT	hsa-mir-501-5p	-0.578073	0.147039
EPHB4	hsa-mir-381	-0.577918	0.147051
TSPAN5	hsa-mir-497	-0.577715	0.147166
SORD	hsa-mir-124	-0.577687	0.147166
SOX4	hsa-mir-202	-0.57762	0.147176
NOL3	hsa-mir-1202	-0.577328	0.147404
FURIN	hsa-mir-378*	-0.577198	0.14759
PIP5K1C	hsa-mir-501-5p	-0.577061	0.14759
E2F6	hsa-mir-124	-0.577022	0.14759
PDXK	hsa-mir-378	-0.577014	0.14759
SEMA4F	hsa-mir-378*	-0.576995	0.14759
TBC1D24	hsa-mir-140-3p	-0.576992	0.14759
KIAA0513	hsa-mir-25	-0.576846	0.147612
FAM107B	hsa-mir-24	-0.576834	0.147612
BTK	hsa-mir-21	-0.576804	0.147612
SBNO2	hsa-mir-139-3p	-0.576734	0.147636
C10orf26	hsa-mir-501-5p	-0.57661	0.147781
CLIC5	hsa-mir-196b	-0.576537	0.147879
PRLR	hsa-mir-1202	-0.575989	0.148559
NEBL	hsa-mir-1202	-0.575978	0.148559
NEO1	hsa-mir-24	-0.575914	0.148603
PODXL	hsa-mir-145	-0.575874	0.148603
SHB	hsa-mir-375	-0.575768	0.148659
SLC6A1	hsa-mir-139-3p	-0.575716	0.148659
AMMECR1L	hsa-mir-124	-0.575688	0.148659
LPGAT1	hsa-mir-186	-0.575418	0.1492
COBRA1	hsa-mir-378*	-0.575388	0.1492
POF1B	hsa-mir-139-5p	-0.575306	0.14932
LOC728417	hsa-mir-1202	-0.575227	0.149352
BCL2	hsa-mir-21	-0.575203	0.149352
PRKCB	hsa-mir-501-5p	-0.574968	0.149683
LOX	hsa-mir-145	-0.574832	0.149879
MED19	hsa-mir-378	-0.574823	0.149879
TBC1D5	hsa-mir-378*	-0.574777	0.149916
PBX1	hsa-mir-501-5p	-0.574689	0.150049
ST3GAL1	hsa-mir-378*	-0.574325	0.150675
NPC1	hsa-mir-202	-0.574324	0.150675
PLXNA1	hsa-mir-30e	-0.574169	0.150885
TNIP2	hsa-mir-1202	-0.574027	0.150885
MAP3K7IP3	hsa-mir-30a	-0.57383	0.151182
GLG1	hsa-mir-1202	-0.573809	0.151182
CREBZF	hsa-mir-497	-0.573779	0.151182
C1orf115	hsa-mir-501-5p	-0.573736	0.151213
RBPMS2	hsa-mir-25	-0.573661	0.151316
XRCC3	hsa-mir-378*	-0.573532	0.151477
MIER1	hsa-mir-501-5p	-0.573458	0.151481
SLC7A1	hsa-mir-145	-0.573331	0.15154
POMGNT1	hsa-mir-1202	-0.573238	0.151669
MEX3D	hsa-mir-30e	-0.573168	0.151672
TNFAIP1	hsa-mir-497	-0.573102	0.151672
SGTA	hsa-mir-139-3p	-0.573094	0.151672
SLC9A1	hsa-mir-25	-0.57299	0.151727
DUSP18	hsa-mir-30a	-0.572985	0.151727
RAB3GAP1	hsa-mir-552	-0.572874	0.151787
TOLLIP	hsa-mir-886-3p	-0.572787	0.151787
FZD4	hsa-mir-501-5p	-0.572755	0.151787
NUDT16	hsa-mir-501-5p	-0.572364	0.152413
HDDC3	hsa-mir-378*	-0.572288	0.15252
TFRC	hsa-mir-378*	-0.572179	0.152637
KIAA0513	hsa-mir-221	-0.572022	0.152814
PLEKHN1	hsa-mir-378*	-0.572015	0.152814
GNAO1	hsa-mir-25	-0.571988	0.152814
KLHL18	hsa-mir-497	-0.571857	0.152947
LARP1	hsa-mir-381	-0.571628	0.153256
KHNYN	hsa-mir-378*	-0.571518	0.153256
HNRNPA1	hsa-mir-381	-0.571503	0.153256
DPY19L4	hsa-mir-1202	-0.571365	0.153373
UBE2G2	hsa-mir-25	-0.57129	0.153402
EEA1	hsa-mir-30a	-0.571285	0.153402
USP25	hsa-mir-381	-0.571223	0.153402
SLC7A1	hsa-mir-378	-0.571183	0.153402
DCP1A	hsa-mir-378*	-0.571121	0.153402
EVC	hsa-mir-501-5p	-0.57109	0.153402
PHLDA1	hsa-mir-375	-0.571065	0.153402
MFN2	hsa-mir-221	-0.570973	0.153422
C18orf45	hsa-mir-378*	-0.57079	0.153422
RAB15	hsa-mir-139-3p	-0.570729	0.153422
C1orf21	hsa-mir-221	-0.570676	0.153422
SRC	hsa-mir-1202	-0.570664	0.153422
HMGXB3	hsa-mir-145	-0.570655	0.153422
LDLRAD3	hsa-mir-145	-0.570624	0.153426
TMEM9	hsa-mir-139-3p	-0.570494	0.153652
C13orf34	hsa-mir-30e	-0.570468	0.153652
DCUN1D5	hsa-mir-378*	-0.570352	0.153722
C7orf42	hsa-mir-124	-0.570175	0.153924
PSMD7	hsa-mir-497	-0.569968	0.154208
SEMA6B	hsa-mir-501-5p	-0.569913	0.154233
UNC5B	hsa-mir-378*	-0.5699	0.154233
MOBKL2A	hsa-mir-501-5p	-0.5698	0.154329
CLIC5	hsa-mir-24	-0.569773	0.154329
FZD9	hsa-mir-145	-0.569644	0.154559
AGFG1	hsa-mir-145	-0.569527	0.154731
HDAC8	hsa-mir-202	-0.569492	0.154731
ZDHHC8	hsa-mir-378*	-0.56931	0.155065
ADAM33	hsa-mir-501-5p	-0.569269	0.155094
SEMA5A	hsa-mir-139-3p	-0.569048	0.155395
ZBTB41	hsa-mir-497	-0.568859	0.155438
TMEM127	hsa-mir-501-5p	-0.568779	0.155438
AEN	hsa-mir-186	-0.568473	0.155826
KCNMA1	hsa-mir-501-5p	-0.568456	0.155826
ZNF276	hsa-mir-139-3p	-0.56844	0.155826
SC65	hsa-mir-378*	-0.568307	0.155957
SLC7A5	hsa-mir-145	-0.568295	0.155957
FKBP10	hsa-mir-378*	-0.568114	0.156219
FAM167A	hsa-mir-378*	-0.5681	0.156219
PHF19	hsa-mir-497	-0.567885	0.156585
PIK3R2	hsa-mir-139-3p	-0.567761	0.156689
UTP15	hsa-mir-1202	-0.567618	0.156822
LRRC14	hsa-mir-1202	-0.567618	0.156822
BAIAP2	hsa-mir-24	-0.567606	0.156822
TPRG1L	hsa-mir-221	-0.567453	0.156932
NMD3	hsa-mir-497	-0.567213	0.157355
NLE1	hsa-mir-139-3p	-0.56715	0.157373
SLC7A6	hsa-mir-378	-0.567149	0.157373
BCDIN3D	hsa-mir-145	-0.567024	0.157556
NUDCD3	hsa-mir-378	-0.566843	0.157693
KHNYN	hsa-mir-145	-0.566818	0.157693
C20orf194	hsa-mir-501-5p	-0.566758	0.157693
TSKU	hsa-mir-378*	-0.56667	0.157767
C17orf82	hsa-mir-1202	-0.56658	0.157912
DCUN1D5	hsa-mir-139-5p	-0.566449	0.15802
FXYD6	hsa-mir-886-3p	-0.566357	0.158035
SORCS2	hsa-mir-1202	-0.566247	0.158035
MMGT1	hsa-mir-552	-0.565953	0.158396
STAU1	hsa-mir-1202	-0.56593	0.158396
PSMD7	hsa-mir-30a	-0.565898	0.158396
TXNDC5	hsa-mir-30a	-0.565734	0.158494
RICS	hsa-mir-139-5p	-0.565711	0.158494
OAS3	hsa-mir-378	-0.565676	0.158494
F11R	hsa-mir-145	-0.565547	0.15853
UBA6	hsa-mir-145	-0.565532	0.15853
RPS24	hsa-mir-139-3p	-0.565476	0.15853
ABCC1	hsa-mir-139-3p	-0.565442	0.158544
SLC7A8	hsa-mir-139-3p	-0.565272	0.158874
TMEM184B	hsa-mir-124	-0.565205	0.158932
MMP14	hsa-mir-378*	-0.565191	0.158932
CASQ2	hsa-mir-886-3p	-0.565151	0.158962
RHPN1	hsa-mir-139-3p	-0.564976	0.159203
HRH1	hsa-mir-378*	-0.564936	0.159203
RPUSD4	hsa-mir-1202	-0.5648	0.159396
PALM	hsa-mir-886-3p	-0.564777	0.159396
ST6GALNAC6	hsa-mir-501-5p	-0.564735	0.159396
SLC38A7	hsa-mir-30e	-0.56448	0.159685
CUGBP2	hsa-mir-25	-0.564385	0.159841
PKNOX2	hsa-mir-501-5p	-0.564318	0.159881
PFKFB4	hsa-mir-497	-0.564222	0.159964
AGPAT3	hsa-mir-497	-0.564148	0.160007
TMEM33	hsa-mir-202	-0.563898	0.160397
ATPBD4	hsa-mir-202	-0.56374	0.160599
ALS2CR4	hsa-mir-1202	-0.563629	0.160641
ZER1	hsa-mir-196b	-0.563446	0.160856
FNIP1	hsa-mir-381	-0.563403	0.160856
SLC11A1	hsa-mir-378	-0.563374	0.160856
C16orf53	hsa-mir-139-3p	-0.563342	0.160856
CCDC69	hsa-mir-501-5p	-0.563335	0.160856
KLK15	hsa-mir-24	-0.563333	0.160856
RTCD1	hsa-mir-202	-0.563292	0.160856
C18orf54	hsa-mir-1202	-0.563289	0.160856
N4BP1	hsa-mir-886-3p	-0.563259	0.160861
UBIAD1	hsa-mir-139-3p	-0.563126	0.161109
DVL1	hsa-mir-378*	-0.563068	0.161115
GLCE	hsa-mir-147b	-0.563049	0.161115
AGPAT5	hsa-mir-124	-0.563019	0.161115
FMNL2	hsa-mir-202	-0.562907	0.16113
TTL	hsa-mir-378*	-0.562805	0.1612
IYD	hsa-mir-139-5p	-0.562394	0.161755
KLC2	hsa-mir-139-3p	-0.562276	0.161755
NUDCD3	hsa-mir-139-3p	-0.562272	0.161755
DCUN1D3	hsa-mir-30a	-0.562212	0.161755
NPTX1	hsa-mir-501-5p	-0.562127	0.161755
ABCC1	hsa-mir-1202	-0.562063	0.161755
CAMK2B	hsa-mir-886-3p	-0.562062	0.161755
FAM131B	hsa-mir-1202	-0.561917	0.161755
MRPL4	hsa-mir-139-3p	-0.561894	0.161755
CCNF	hsa-mir-145	-0.561796	0.161755
CNIH2	hsa-mir-145	-0.561755	0.161755
SPATA2L	hsa-mir-1202	-0.561699	0.161755
ADARB1	hsa-mir-501-5p	-0.561693	0.161755
C9orf140	hsa-mir-139-3p	-0.561669	0.161755
C18orf54	hsa-mir-378*	-0.561582	0.161755
DOK7	hsa-mir-378	-0.561549	0.161755
SLC22A23	hsa-mir-221	-0.561432	0.16188
SIRT5	hsa-mir-145	-0.56133	0.162055
ADM2	hsa-mir-378*	-0.561197	0.162239
HOXA10	hsa-mir-1202	-0.561148	0.162291
STX18	hsa-mir-1202	-0.560979	0.162419
KCNMA1	hsa-mir-886-3p	-0.560869	0.162419
INTS2	hsa-mir-1202	-0.560857	0.162419
DDX12	hsa-mir-139-3p	-0.560844	0.162419
COL5A3	hsa-mir-375	-0.560839	0.162419
IL28RA	hsa-mir-145	-0.560816	0.162419
ADCY9	hsa-mir-501-5p	-0.560808	0.162419
DENND1A	hsa-mir-145	-0.560769	0.162419
PYCR1	hsa-mir-139-3p	-0.560723	0.162434
KIAA0495	hsa-mir-886-3p	-0.560682	0.162434
C6orf115	hsa-mir-145	-0.560565	0.162583
ATXN2L	hsa-mir-139-3p	-0.56051	0.162584
SLC9A1	hsa-mir-501-5p	-0.560361	0.162766
ST3GAL2	hsa-mir-375	-0.560325	0.162766
SLC12A2	hsa-mir-497	-0.560153	0.162917
MPZL1	hsa-mir-378*	-0.560032	0.163011
EPHB2	hsa-mir-139-3p	-0.559918	0.163075
DENND3	hsa-mir-886-3p	-0.559747	0.163153
ZMYM2	hsa-mir-497	-0.559704	0.163153
DOK7	hsa-mir-378*	-0.559645	0.163228
GHR	hsa-mir-25	-0.559493	0.163524
ZCCHC24	hsa-mir-501-5p	-0.559453	0.163553
C2orf18	hsa-mir-378*	-0.559345	0.163666
ZNF770	hsa-mir-1202	-0.559325	0.163666
N4BP1	hsa-mir-196b	-0.559296	0.163671
RER1	hsa-mir-139-3p	-0.558861	0.164381
TYRO3	hsa-mir-378*	-0.558815	0.164429
HMGXB3	hsa-mir-139-3p	-0.558675	0.164633
CCND1	hsa-mir-147b	-0.558549	0.164707
C16orf5	hsa-mir-886-3p	-0.558473	0.164787
SMCHD1	hsa-mir-25	-0.558449	0.164787
C15orf42	hsa-mir-145	-0.558301	0.164948
PEX13	hsa-mir-497	-0.558222	0.165072
LDLRAD3	hsa-mir-139-3p	-0.557933	0.165568
STAMBP	hsa-mir-139-5p	-0.557788	0.165619
DRAM1	hsa-mir-136	-0.557768	0.165619
C15orf52	hsa-mir-886-3p	-0.557752	0.165619
SLC29A1	hsa-mir-376c	-0.557561	0.165818
ISG20L2	hsa-mir-30e	-0.557509	0.165818
WSCD1	hsa-mir-24	-0.557431	0.16594
SLC48A1	hsa-mir-140-3p	-0.55737	0.165952
RUNX1	hsa-mir-30a	-0.557301	0.165952
GLCE	hsa-mir-30e	-0.55726	0.165952
PAQR4	hsa-mir-202	-0.557203	0.165952
TXNL4B	hsa-mir-1202	-0.557197	0.165952
RBM34	hsa-mir-202	-0.557186	0.165952
CBX4	hsa-mir-136	-0.55715	0.165952
B4GALT5	hsa-mir-378*	-0.557085	0.165971
CD69	hsa-mir-25	-0.556981	0.165979
ELK1	hsa-mir-139-3p	-0.556964	0.165979
C9orf86	hsa-mir-30a	-0.55677	0.166378
ANKRD16	hsa-mir-139-3p	-0.556674	0.166542
KLF12	hsa-mir-21	-0.556459	0.16689
ARID2	hsa-mir-1202	-0.556449	0.16689
ZNF200	hsa-mir-30e	-0.556159	0.167371
UNC84B	hsa-mir-501-5p	-0.556058	0.167393
GPA33	hsa-mir-196b	-0.556023	0.167393
EBF3	hsa-mir-501-5p	-0.555983	0.167393
MYO9A	hsa-mir-24	-0.55598	0.167393
AXIN2	hsa-mir-136	-0.555974	0.167393
TEX261	hsa-mir-139-3p	-0.555548	0.168095
ADM2	hsa-mir-375	-0.555415	0.168351
CTDSP1	hsa-mir-24	-0.555245	0.168582
C13orf37	hsa-mir-30a	-0.555203	0.168582
FEM1A	hsa-mir-1202	-0.555195	0.168582
STX6	hsa-mir-1202	-0.554903	0.169015
TFRC	hsa-mir-124	-0.554858	0.169015
NR2C2	hsa-mir-378*	-0.554663	0.169208
LRRC32	hsa-mir-139-3p	-0.554625	0.169236
C13orf18	hsa-mir-30a	-0.554501	0.169394
GXYLT1	hsa-mir-30a	-0.554481	0.169394
MXD4	hsa-mir-24	-0.554404	0.169515
GSPT1	hsa-mir-378*	-0.554338	0.169565
TMEM104	hsa-mir-378*	-0.554331	0.169565
NAA15	hsa-mir-124	-0.554223	0.169699
OPRL1	hsa-mir-501-5p	-0.554118	0.169763
DPP9	hsa-mir-186	-0.554089	0.169768
CCDC120	hsa-mir-378*	-0.553985	0.169897
CDC25B	hsa-mir-139-3p	-0.553955	0.169897
SYNGR1	hsa-mir-886-3p	-0.553931	0.169897
KIAA0652	hsa-mir-140-3p	-0.553852	0.169962
STX17	hsa-mir-30a	-0.553774	0.170023
ZNF784	hsa-mir-202	-0.553693	0.170155
RER1	hsa-mir-378*	-0.553527	0.17045
TMC7	hsa-mir-30a	-0.553489	0.17045
SLC22A23	hsa-mir-24	-0.553483	0.17045
ZNF577	hsa-mir-196b	-0.55338	0.17045
MXD4	hsa-mir-501-5p	-0.553342	0.17045
PRKCA	hsa-mir-25	-0.553206	0.170574
SLC7A8	hsa-mir-124	-0.553137	0.170679
PMM2	hsa-mir-378*	-0.552947	0.171011
PTCD1	hsa-mir-139-3p	-0.552838	0.171148
NTN1	hsa-mir-221	-0.552792	0.171199
VMA21	hsa-mir-497	-0.552738	0.171228
STX17	hsa-mir-497	-0.552727	0.171228
AGPAT6	hsa-mir-145	-0.552502	0.171597
DUSP8	hsa-mir-24	-0.552443	0.171597
CLYBL	hsa-mir-221	-0.552436	0.171597
KCNMA1	hsa-mir-24	-0.552408	0.171597
TSGA14	hsa-mir-30a	-0.552314	0.171663
HOXB8	hsa-mir-30e	-0.552288	0.171665
KCTD12	hsa-mir-886-3p	-0.552225	0.171752
TTPAL	hsa-mir-139-5p	-0.552145	0.171821
RALGAPB	hsa-mir-30a	-0.552047	0.171934
EPHA2	hsa-mir-378*	-0.551996	0.171993
HR	hsa-mir-497	-0.551882	0.172195
C7orf41	hsa-mir-886-3p	-0.551853	0.172195
C9orf86	hsa-mir-30e	-0.551835	0.172195
MAFG	hsa-mir-497	-0.551492	0.172822
ZBTB33	hsa-mir-145	-0.551442	0.172822
MBOAT1	hsa-mir-24	-0.551415	0.172822
TJP2	hsa-mir-124	-0.551395	0.172822
FBLN2	hsa-mir-501-5p	-0.551333	0.172848
JMJD4	hsa-mir-139-3p	-0.551289	0.172894
DCP1A	hsa-mir-30a	-0.551225	0.172898
RRP1B	hsa-mir-378	-0.551132	0.172898
ZDHHC7	hsa-mir-24	-0.550923	0.173093
C1orf135	hsa-mir-30a	-0.550716	0.173409
ABLIM1	hsa-mir-1202	-0.550525	0.173686
HS2ST1	hsa-mir-202	-0.550106	0.174645
RBL1	hsa-mir-124	-0.55003	0.17472
RAB6B	hsa-mir-25	-0.550023	0.17472
ETS2	hsa-mir-145	-0.549834	0.175121
LARP4	hsa-mir-145	-0.549746	0.175274
ATP7A	hsa-mir-1202	-0.549595	0.175454
LDB3	hsa-mir-501-5p	-0.549468	0.175704
RNF165	hsa-mir-886-3p	-0.54935	0.175867
JAG2	hsa-mir-124	-0.549247	0.175986
ATPAF1	hsa-mir-21	-0.549198	0.175986
ATAD3A	hsa-mir-378*	-0.54906	0.176263
MCM10	hsa-mir-145	-0.549014	0.176263
GNS	hsa-mir-1202	-0.549009	0.176263
SGPL1	hsa-mir-497	-0.54888	0.176453
PGAP1	hsa-mir-202	-0.548848	0.176468
H2AFY	hsa-mir-30e	-0.548709	0.176548
SLC16A9	hsa-mir-552	-0.548702	0.176548
LZTS1	hsa-mir-378*	-0.548664	0.176548
C10orf54	hsa-mir-196b	-0.548604	0.176628
NARS	hsa-mir-1202	-0.548451	0.176661
RAB15	hsa-mir-30e	-0.548369	0.176661
EXOC4	hsa-mir-1202	-0.548364	0.176661
ENAH	hsa-mir-501-5p	-0.548349	0.176661
ZNRF3	hsa-mir-139-3p	-0.548335	0.176661
MPZL2	hsa-mir-145	-0.548292	0.176661
RNF165	hsa-mir-25	-0.548263	0.176661
CCDC69	hsa-mir-886-3p	-0.548204	0.176733
ZNF805	hsa-mir-1202	-0.548014	0.177098
GPX1	hsa-mir-139-3p	-0.547973	0.177113
SAPS3	hsa-mir-501-5p	-0.547904	0.177207
LOC728417	hsa-mir-378	-0.547638	0.177623
C12orf4	hsa-mir-202	-0.54752	0.177726
CHST6	hsa-mir-375	-0.547461	0.177789
PRLR	hsa-mir-30a*	-0.547418	0.177791
ROD1	hsa-mir-30a	-0.547373	0.177838
ZCCHC14	hsa-mir-139-3p	-0.547293	0.177973
MBOAT2	hsa-mir-886-3p	-0.547241	0.177977
KIAA0513	hsa-mir-886-3p	-0.54708	0.178249
GRAMD4	hsa-mir-196b	-0.547001	0.178268
FAM109A	hsa-mir-139-3p	-0.546996	0.178268
GAS7	hsa-mir-886-3p	-0.54696	0.178293
MAPKAP1	hsa-mir-375	-0.546914	0.178346
CDC25B	hsa-mir-497	-0.546829	0.178429
SAMD5	hsa-mir-378*	-0.546796	0.17845
EDNRA	hsa-mir-30e	-0.546628	0.17874
DCP1A	hsa-mir-30e	-0.546543	0.178885
C9orf86	hsa-mir-378*	-0.546404	0.179039
SFRP1	hsa-mir-501-5p	-0.546329	0.179039
TBC1D25	hsa-mir-378*	-0.546272	0.179118
UBXN4	hsa-mir-145	-0.54593	0.179532
FAM109A	hsa-mir-30a	-0.545869	0.179561
C1orf83	hsa-mir-501-5p	-0.545866	0.179561
TRAF7	hsa-mir-378*	-0.54579	0.179585
LIPG	hsa-mir-378*	-0.545772	0.179585
YPEL1	hsa-mir-501-5p	-0.545756	0.179585
PSMD3	hsa-mir-145	-0.545711	0.179632
LRRC8A	hsa-mir-378*	-0.545604	0.179836
RAPH1	hsa-mir-1202	-0.54549	0.180057
SARM1	hsa-mir-25	-0.545433	0.180136
FAM109A	hsa-mir-378*	-0.545218	0.180494
OSBPL3	hsa-mir-381	-0.545041	0.180616
CDKN2B	hsa-mir-25	-0.545035	0.180616
FNBP1	hsa-mir-886-3p	-0.545013	0.180616
OVOL2	hsa-mir-30a	-0.54476	0.180994
SH3PXD2B	hsa-mir-139-3p	-0.544421	0.181614
HAS3	hsa-mir-1202	-0.54439	0.181614
LMNB2	hsa-mir-139-3p	-0.544367	0.181614
SLC7A1	hsa-mir-139-5p	-0.544343	0.181614
IPO9	hsa-mir-375	-0.544257	0.181614
LDLR	hsa-mir-30e	-0.544183	0.18162
CASZ1	hsa-mir-221	-0.543986	0.1818
IGSF3	hsa-mir-24	-0.54397	0.1818
NPTX1	hsa-mir-886-3p	-0.543961	0.1818
IL28RA	hsa-mir-497	-0.543897	0.181898
C1orf135	hsa-mir-30e	-0.543835	0.18199
SR140	hsa-mir-497	-0.543587	0.182296
TFCP2	hsa-mir-497	-0.543195	0.183153
ProSAPiP1	hsa-mir-378*	-0.54308	0.183366
ZBTB5	hsa-mir-381	-0.543049	0.183366
RPS6KA2	hsa-mir-886-3p	-0.543035	0.183366
ZNF785	hsa-mir-24	-0.542974	0.183402
ST3GAL1	hsa-mir-378	-0.542879	0.183571
GPT2	hsa-mir-1202	-0.54283	0.183613
SLCO4A1	hsa-mir-140-3p	-0.542787	0.183613
RNF187	hsa-mir-139-3p	-0.542652	0.183788
DCTD	hsa-mir-497	-0.542613	0.183788
UBIAD1	hsa-mir-1202	-0.542565	0.183788
ZNF362	hsa-mir-501-5p	-0.542533	0.183788
TTPAL	hsa-mir-145	-0.542445	0.183885
SGTA	hsa-mir-378*	-0.542411	0.183885
FAM105A	hsa-mir-378*	-0.542284	0.184062
HSD3B7	hsa-mir-139-3p	-0.541891	0.184865
IVD	hsa-mir-497	-0.541769	0.184922
RHBDF1	hsa-mir-124	-0.541769	0.184922
PNMA3	hsa-mir-501-5p	-0.541576	0.185042
WASL	hsa-mir-25	-0.54124	0.185695
ZMIZ1	hsa-mir-501-5p	-0.541095	0.185873
GPR98	hsa-mir-30a*	-0.540966	0.185977
FOXN3	hsa-mir-25	-0.540876	0.186095
POFUT1	hsa-mir-24	-0.540249	0.187014
FRAT1	hsa-mir-145	-0.540192	0.187042
FAM102A	hsa-mir-221	-0.54009	0.187166
CDC42EP1	hsa-mir-1202	-0.539992	0.187268
DRAM1	hsa-mir-124	-0.539787	0.187496
RAB21	hsa-mir-1202	-0.539635	0.187694
E2F6	hsa-mir-202	-0.539174	0.18852
ADAM9	hsa-mir-30a	-0.539163	0.18852
SMCR7L	hsa-mir-378*	-0.539013	0.18884
PROM2	hsa-mir-24	-0.538864	0.188951
PPP2R1B	hsa-mir-497	-0.538743	0.188992
SLC25A34	hsa-mir-501-5p	-0.538486	0.189257
USP37	hsa-mir-186	-0.538463	0.189257
VPRBP	hsa-mir-1202	-0.538435	0.189257
QSOX2	hsa-mir-378*	-0.538432	0.189257
C20orf4	hsa-mir-139-3p	-0.538319	0.189471
DBNDD1	hsa-mir-139-3p	-0.538159	0.189768
DIO2	hsa-mir-378*	-0.537975	0.190049
PARD6G	hsa-mir-501-5p	-0.537961	0.190049
ZNF276	hsa-mir-378*	-0.537951	0.190049
DNAJA3	hsa-mir-1202	-0.537899	0.190057
CAMTA2	hsa-mir-139-3p	-0.537674	0.190389
SLC7A1	hsa-mir-124	-0.537626	0.190443
HOXB13	hsa-mir-24	-0.537514	0.190667
MLEC	hsa-mir-139-5p	-0.53708	0.191342
PLXNA1	hsa-mir-139-3p	-0.536975	0.191418
IL1A	hsa-mir-30a	-0.536925	0.191418
VGLL4	hsa-mir-139-3p	-0.536868	0.191418
ZNF282	hsa-mir-139-3p	-0.536796	0.191418
H6PD	hsa-mir-145	-0.536788	0.191418
ALPI	hsa-mir-378*	-0.536775	0.191418
COG5	hsa-mir-378*	-0.536523	0.191877
RIT1	hsa-mir-378	-0.536356	0.192059
GNG7	hsa-mir-24	-0.536336	0.192059
FCHSD2	hsa-mir-501-5p	-0.536297	0.192059
HOXB9	hsa-mir-139-3p	-0.536226	0.192072
HOXB13	hsa-mir-501-5p	-0.536211	0.192072
TAF5L	hsa-mir-378*	-0.53615	0.192166
EDAR	hsa-mir-1202	-0.536044	0.192288
TOX2	hsa-mir-221	-0.53603	0.192288
FAM91A1	hsa-mir-30e	-0.535886	0.192449
RAD23A	hsa-mir-139-3p	-0.53587	0.192449
PIGS	hsa-mir-24	-0.53581	0.192495
MCTS1	hsa-mir-124	-0.535432	0.193164
STRADB	hsa-mir-24	-0.535396	0.193172
CLYBL	hsa-mir-25	-0.535357	0.193209
TMEM79	hsa-mir-378*	-0.535059	0.193862
KCNMA1	hsa-mir-221	-0.53504	0.193862
PGM2L1	hsa-mir-136	-0.535033	0.193862
GIT1	hsa-mir-139-3p	-0.534785	0.194253
RGS11	hsa-mir-501-5p	-0.534756	0.194266
SUPT16H	hsa-mir-497	-0.534656	0.1944
ZC3H12B	hsa-mir-501-5p	-0.534495	0.194565
FAM100B	hsa-mir-145	-0.534354	0.194682
C4orf7	hsa-mir-552	-0.534207	0.195001
CLDN1	hsa-mir-1202	-0.534136	0.195014
C7orf41	hsa-mir-221	-0.534117	0.195014
COL5A3	hsa-mir-145	-0.534055	0.195014
C2orf34	hsa-mir-139-3p	-0.53395	0.195014
ZSCAN12	hsa-mir-497	-0.533903	0.195014
PMPCA	hsa-mir-139-3p	-0.533883	0.195014
SKA1	hsa-mir-186	-0.533511	0.195453
ACBD7	hsa-mir-378*	-0.5335	0.195453
ZNF276	hsa-mir-145	-0.53303	0.196306
SMG5	hsa-mir-378*	-0.532952	0.196326
EPHB3	hsa-mir-378*	-0.532927	0.196326
C12orf34	hsa-mir-139-3p	-0.532752	0.196656
SBNO2	hsa-mir-124	-0.532541	0.196958
VPS4B	hsa-mir-25	-0.532338	0.197363
PRKAR1B	hsa-mir-139-3p	-0.532175	0.19748
UBQLN4	hsa-mir-139-3p	-0.532161	0.19748
SYT11	hsa-mir-501-5p	-0.532151	0.19748
SLC39A9	hsa-mir-497	-0.532149	0.19748
SLC7A5	hsa-mir-140-3p	-0.532088	0.197578
EEA1	hsa-mir-124	-0.532044	0.197631
KIF14	hsa-mir-124	-0.531891	0.197811
DPY19L1	hsa-mir-139-3p	-0.531866	0.197811
FTSJD2	hsa-mir-378*	-0.531855	0.197811
SMARCAD1	hsa-mir-124	-0.531667	0.198006
ABI2	hsa-mir-375	-0.531658	0.198006
GNB4	hsa-mir-501-5p	-0.531655	0.198006
GIMAP4	hsa-mir-221	-0.531628	0.198006
RHBDL3	hsa-mir-139-3p	-0.531565	0.198006
XPO4	hsa-mir-497	-0.531545	0.198006
ARHGAP18	hsa-mir-1202	-0.531541	0.198006
LSM14B	hsa-mir-30a	-0.531411	0.198286
DCUN1D3	hsa-mir-202	-0.531305	0.198439
NAT9	hsa-mir-145	-0.531089	0.198943
TBC1D24	hsa-mir-145	-0.531039	0.199011
GNG2	hsa-mir-501-5p	-0.531006	0.199036
SHROOM4	hsa-mir-24	-0.530897	0.199261
DHTKD1	hsa-mir-497	-0.530811	0.199423
SCARB1	hsa-mir-139-3p	-0.530629	0.199723
DAAM2	hsa-mir-501-5p	-0.530618	0.199723
C17orf108	hsa-mir-24	-0.530602	0.199723
C22orf29	hsa-mir-202	-0.530463	0.199965
SPON2	hsa-mir-139-3p	-0.53025	0.200337
MYO19	hsa-mir-124	-0.530184	0.200449
VEGFA	hsa-mir-139-3p	-0.530135	0.200483
RIMS3	hsa-mir-24	-0.530088	0.200514
EEPD1	hsa-mir-378*	-0.52999	0.200653
FBXO17	hsa-mir-501-5p	-0.529825	0.200831
BACH1	hsa-mir-196b	-0.529741	0.200866
ENSA	hsa-mir-136	-0.529707	0.200893
RBM14	hsa-mir-139-3p	-0.529601	0.200983
SYNGR1	hsa-mir-501-5p	-0.529543	0.201031
SPATS2	hsa-mir-378*	-0.52942	0.20114
TMTC1	hsa-mir-501-5p	-0.529318	0.20114
UNC13D	hsa-mir-378*	-0.529311	0.20114
ARRDC4	hsa-mir-25	-0.5293	0.20114
NUP35	hsa-mir-381	-0.529243	0.20114
C1orf55	hsa-mir-1202	-0.529241	0.20114
GLCE	hsa-mir-1202	-0.529137	0.201268
KIAA0495	hsa-mir-501-5p	-0.52897	0.201499
PAFAH1B1	hsa-mir-221	-0.528948	0.201499
PACSIN1	hsa-mir-501-5p	-0.52892	0.201499
KDM3A	hsa-mir-30a	-0.528908	0.201499
LSM12	hsa-mir-30a*	-0.528811	0.201534
ITGA2	hsa-mir-1202	-0.528802	0.201534
S100P	hsa-mir-202	-0.528776	0.201534
C7orf29	hsa-mir-378*	-0.528664	0.20177
ARL6IP6	hsa-mir-30e	-0.52861	0.201849
AARS2	hsa-mir-378*	-0.528442	0.202044
IGSF9B	hsa-mir-25	-0.528406	0.202077
NPTX2	hsa-mir-501-5p	-0.528272	0.202295
TCHP	hsa-mir-1202	-0.528253	0.202295
L2HGDH	hsa-mir-378*	-0.528181	0.2023
ZBTB39	hsa-mir-378*	-0.528098	0.202456
MAP3K1	hsa-mir-21	-0.527982	0.202639
RHOJ	hsa-mir-501-5p	-0.527892	0.202669
GADD45G	hsa-mir-1202	-0.527876	0.202669
NIPAL2	hsa-mir-30a*	-0.527803	0.20274
SGPL1	hsa-mir-145	-0.527516	0.203188
SLC46A1	hsa-mir-145	-0.527387	0.203469
DNAJC11	hsa-mir-497	-0.527332	0.203509
MED28	hsa-mir-1202	-0.527325	0.203509
ABCC1	hsa-mir-186	-0.527222	0.203552
PGAP3	hsa-mir-24	-0.527168	0.203552
CPT2	hsa-mir-196b	-0.527065	0.203637
ERMP1	hsa-mir-124	-0.526996	0.203758
BAIAP2L1	hsa-mir-139-3p	-0.526811	0.203994
VOPP1	hsa-mir-378*	-0.526808	0.203994
CMIP	hsa-mir-1202	-0.526774	0.203994
SLC45A4	hsa-mir-139-3p	-0.526639	0.204177
FERMT1	hsa-mir-378*	-0.526628	0.204177
FAM83H	hsa-mir-139-3p	-0.526362	0.204701
NDE1	hsa-mir-139-3p	-0.526173	0.205018
EAF1	hsa-mir-30a	-0.526173	0.205018
TMEM184B	hsa-mir-551b	-0.525975	0.205385
MXD4	hsa-mir-221	-0.525641	0.205945
PHYHIP	hsa-mir-202	-0.52564	0.205945
CCDC43	hsa-mir-1202	-0.525567	0.206036
TP53INP2	hsa-mir-24	-0.525552	0.206036
ZNF587	hsa-mir-139-5p	-0.52552	0.206036
CDT1	hsa-mir-378*	-0.525477	0.206036
AIF1L	hsa-mir-24	-0.525465	0.206036
LARP1	hsa-mir-145	-0.525391	0.206153
STAM	hsa-mir-145	-0.525375	0.206153
SELI	hsa-mir-378*	-0.525298	0.206288
ZFP14	hsa-mir-196b	-0.525262	0.206288
KLHL18	hsa-mir-139-5p	-0.525236	0.206288
RPUSD1	hsa-mir-139-3p	-0.525231	0.206288
SH3PXD2B	hsa-mir-140-3p	-0.524901	0.206862
TTC14	hsa-mir-25	-0.524842	0.206862
MAP3K7IP3	hsa-mir-497	-0.524768	0.206862
WHSC2	hsa-mir-1202	-0.524752	0.206862
SEC61A1	hsa-mir-139-5p	-0.524738	0.206862
ZNF311	hsa-mir-202	-0.524701	0.206862
SLC7A1	hsa-mir-139-3p	-0.524691	0.206862
WDYHV1	hsa-mir-139-5p	-0.52454	0.207143
RNF114	hsa-mir-124	-0.524493	0.207199
EPB41L5	hsa-mir-24	-0.524235	0.207588
ASB6	hsa-mir-497	-0.524088	0.207857
C3orf21	hsa-mir-378*	-0.523858	0.208228
KHNYN	hsa-mir-378	-0.523807	0.2083
PPP3R1	hsa-mir-30e	-0.523744	0.208349
ZBTB39	hsa-mir-139-3p	-0.523662	0.208506
RHBDF2	hsa-mir-378*	-0.523535	0.208648
CD96	hsa-mir-196b	-0.523484	0.208648
DNAJA3	hsa-mir-139-3p	-0.523431	0.208648
GCSH	hsa-mir-145	-0.523424	0.208648
SLC12A9	hsa-mir-1202	-0.5233	0.20892
ICMT	hsa-mir-186	-0.523248	0.208947
GRAMD3	hsa-mir-25	-0.52319	0.209021
EPHB2	hsa-mir-30a*	-0.52317	0.209021
C18orf45	hsa-mir-139-5p	-0.523074	0.209218
CHST6	hsa-mir-378	-0.522872	0.209641
DCAF7	hsa-mir-145	-0.522794	0.209762
KCNK6	hsa-mir-24	-0.522688	0.209771
ANO1	hsa-mir-381	-0.522653	0.209771
RAB6B	hsa-mir-886-3p	-0.52261	0.209771
QSOX2	hsa-mir-378	-0.522555	0.209771
NUDT16	hsa-mir-24	-0.522522	0.209771
KLHL18	hsa-mir-378*	-0.522517	0.209771
LMOD3	hsa-mir-183*	-0.52251	0.209771
EOMES	hsa-mir-25	-0.522507	0.209771
KLF3	hsa-mir-145	-0.522204	0.209977
PUS7L	hsa-mir-378*	-0.522154	0.209977
AMMECR1	hsa-mir-378	-0.522091	0.209977
PFKFB3	hsa-mir-378*	-0.522043	0.209977
RTCD1	hsa-mir-1202	-0.522011	0.209977
PPP2R5D	hsa-mir-1202	-0.521944	0.209977
PERP	hsa-mir-139-3p	-0.521815	0.210129
PVR	hsa-mir-139-3p	-0.521726	0.210289
EEA1	hsa-mir-1202	-0.521695	0.210289
ALDH4A1	hsa-mir-378*	-0.521601	0.21046
CCNE2	hsa-mir-30e	-0.521481	0.210721
KBTBD2	hsa-mir-139-5p	-0.521447	0.210751
C12orf49	hsa-mir-378*	-0.521306	0.210918
GRAMD3	hsa-mir-21	-0.521279	0.210918
EML4	hsa-mir-30a	-0.521248	0.210918
DDIT4	hsa-mir-30e	-0.521176	0.211052
TRANK1	hsa-mir-24	-0.520939	0.211349
PDK2	hsa-mir-501-5p	-0.520903	0.211349
UBIAD1	hsa-mir-378*	-0.5209	0.211349
JAKMIP3	hsa-mir-501-5p	-0.520875	0.211349
GDAP2	hsa-mir-124	-0.520835	0.211349
TNFRSF12A	hsa-mir-1202	-0.520804	0.211349
PCDHGB4	hsa-mir-378*	-0.520769	0.211349
GSG1L	hsa-mir-1202	-0.520716	0.211431
TRAPPC9	hsa-mir-139-3p	-0.520602	0.211576
C13orf23	hsa-mir-30e	-0.520571	0.211576
COBRA1	hsa-mir-139-3p	-0.520528	0.211584
GJC2	hsa-mir-1202	-0.520522	0.211584
NMT1	hsa-mir-1202	-0.520342	0.211784
KDELR2	hsa-mir-124	-0.520334	0.211784
TFDP1	hsa-mir-30a	-0.520197	0.211988
CSNK1E	hsa-mir-378*	-0.520173	0.211988
ZNF200	hsa-mir-202	-0.520137	0.211988
NUDCD3	hsa-mir-378*	-0.520122	0.211988
GFRA1	hsa-mir-501-5p	-0.52003	0.21204
NIPAL3	hsa-mir-501-5p	-0.519991	0.21204
CXCL12	hsa-mir-196b	-0.51997	0.21204
TMEM63A	hsa-mir-378*	-0.519967	0.21204
TRAPPC1	hsa-mir-886-3p	-0.519839	0.212195
ZNF395	hsa-mir-24	-0.519818	0.212195
MED20	hsa-mir-1202	-0.519773	0.212257
FAM129B	hsa-mir-378*	-0.51963	0.212403
IRF2BP2	hsa-mir-381	-0.519616	0.212403
DIAPH1	hsa-mir-140-3p	-0.5195	0.212403
NCKAP5L	hsa-mir-378*	-0.519475	0.212403
PPP1R12C	hsa-mir-886-3p	-0.519383	0.212403
PAK6	hsa-mir-139-3p	-0.519379	0.212403
C7orf42	hsa-mir-145	-0.519377	0.212403
TMED9	hsa-mir-145	-0.519356	0.212403
CACNA1C	hsa-mir-501-5p	-0.519274	0.212565
NUDT4	hsa-mir-497	-0.519245	0.212583
SLC35A2	hsa-mir-139-5p	-0.519161	0.212685
EXOSC4	hsa-mir-378	-0.519125	0.2127
C19orf44	hsa-mir-1202	-0.519111	0.2127
HOXB5	hsa-mir-1202	-0.518984	0.212935
METTL7A	hsa-mir-25	-0.518945	0.212935
C22orf29	hsa-mir-1202	-0.5185	0.213687
CHDH	hsa-mir-378*	-0.518468	0.213692
GNAO1	hsa-mir-24	-0.518453	0.213692
C12orf34	hsa-mir-378*	-0.518397	0.213784
STK35	hsa-mir-30e	-0.518281	0.213905
RXRA	hsa-mir-196b	-0.518085	0.214152
FAM107B	hsa-mir-21	-0.517995	0.214265
C14orf156	hsa-mir-30a*	-0.517987	0.214265
TOMM40	hsa-mir-139-3p	-0.517826	0.214362
ZNF792	hsa-mir-139-5p	-0.517752	0.214362
CAMK2B	hsa-mir-501-5p	-0.517715	0.214362
ITIH5	hsa-mir-378*	-0.517711	0.214362
SLC26A2	hsa-mir-25	-0.517684	0.214372
WWC1	hsa-mir-139-3p	-0.517663	0.214372
AP3S2	hsa-mir-886-3p	-0.517283	0.214917
TMED1	hsa-mir-124	-0.517257	0.214928
SMARCD2	hsa-mir-1202	-0.517183	0.214989
ATP8B2	hsa-mir-501-5p	-0.517123	0.214989
YTHDF1	hsa-mir-139-5p	-0.517111	0.214989
NR2C2	hsa-mir-124	-0.517034	0.214989
MKNK2	hsa-mir-24	-0.517008	0.214989
BCL2L1	hsa-mir-139-3p	-0.516988	0.214989
ZNF662	hsa-mir-24	-0.51687	0.215097
PTGFRN	hsa-mir-501-5p	-0.516863	0.215097
SUV39H1	hsa-mir-378*	-0.516812	0.215097
MEX3C	hsa-mir-1202	-0.516756	0.215097
F13A1	hsa-mir-501-5p	-0.516753	0.215097
MBD3	hsa-mir-139-3p	-0.516741	0.215097
PCBD2	hsa-mir-1202	-0.516677	0.215097
IRF4	hsa-mir-139-3p	-0.516582	0.21524
PLAGL2	hsa-mir-378	-0.516395	0.21569
GOLT1A	hsa-mir-378	-0.516362	0.21569
TULP4	hsa-mir-139-5p	-0.516351	0.21569
CDK6	hsa-mir-145	-0.516297	0.215715
NCK2	hsa-mir-196b	-0.516257	0.215765
FAM101A	hsa-mir-501-5p	-0.516113	0.215982
ABHD12	hsa-mir-378*	-0.516059	0.216028
HYOU1	hsa-mir-186	-0.516022	0.216028
SORCS2	hsa-mir-202	-0.516001	0.216028
SSH1	hsa-mir-375	-0.515774	0.216407
CDC23	hsa-mir-1202	-0.515754	0.216407
OTUB2	hsa-mir-378	-0.515694	0.216511
DMXL2	hsa-mir-24	-0.515626	0.216582
PPP2R1B	hsa-mir-30a	-0.515601	0.216582
RNF165	hsa-mir-501-5p	-0.515459	0.21679
C10orf47	hsa-mir-139-3p	-0.515414	0.216852
C19orf29	hsa-mir-139-3p	-0.515371	0.216908
C1orf161	hsa-mir-378*	-0.515322	0.216936
PLCXD1	hsa-mir-196b	-0.515317	0.216936
CBFB	hsa-mir-497	-0.515194	0.217211
CCDC137	hsa-mir-378*	-0.515156	0.217254
ALDH4A1	hsa-mir-145	-0.515125	0.217279
RNF170	hsa-mir-145	-0.515005	0.217496
KCNQ1	hsa-mir-378*	-0.51493	0.217571
B4GALT5	hsa-mir-497	-0.514871	0.217671
TMED9	hsa-mir-378*	-0.514698	0.217978
FA2H	hsa-mir-30e	-0.514693	0.217978
MYCN	hsa-mir-381	-0.514601	0.218171
CRNN	hsa-mir-378	-0.51457	0.218195
KCNJ14	hsa-mir-378*	-0.514455	0.218451
KIF24	hsa-mir-378	-0.514418	0.218457
REEP6	hsa-mir-378*	-0.514409	0.218457
SENP5	hsa-mir-124	-0.514344	0.218507
LRRC14	hsa-mir-145	-0.514058	0.218973
ATG7	hsa-mir-145	-0.514022	0.218973
C11orf9	hsa-mir-378*	-0.513913	0.219166
CHST6	hsa-mir-378*	-0.513857	0.219243
ELOVL4	hsa-mir-501-5p	-0.513829	0.219259
DNAJA3	hsa-mir-145	-0.513704	0.219483
ASXL2	hsa-mir-381	-0.513676	0.219483
HNRNPC	hsa-mir-202	-0.513648	0.219483
DDIT4	hsa-mir-30a	-0.513496	0.219763
HIC2	hsa-mir-24	-0.513442	0.219763
RGMA	hsa-mir-886-3p	-0.513394	0.219763
ZNF784	hsa-mir-1202	-0.513368	0.219763
TMEM184B	hsa-mir-497	-0.513337	0.219763
PI4K2B	hsa-mir-25	-0.513167	0.220112
GLT25D1	hsa-mir-124	-0.51307	0.22032
PITX1	hsa-mir-30e	-0.512961	0.220404
CELSR3	hsa-mir-139-3p	-0.512951	0.220404
HRH1	hsa-mir-139-3p	-0.512893	0.22043
AEN	hsa-mir-139-3p	-0.512789	0.220548
TSC22D3	hsa-mir-221	-0.512547	0.221034
AP2A2	hsa-mir-221	-0.51242	0.221105
HEATR5B	hsa-mir-24	-0.512366	0.22111
ST7	hsa-mir-139-3p	-0.512234	0.221324
LSM14B	hsa-mir-378*	-0.512157	0.221324
GRB2	hsa-mir-886-3p	-0.512134	0.221324
TCF3	hsa-mir-145	-0.511986	0.2215
LRRC14	hsa-mir-30a*	-0.51188	0.221664
CLEC16A	hsa-mir-25	-0.511681	0.221942
MPZL1	hsa-mir-124	-0.51168	0.221942
E2F3	hsa-mir-139-3p	-0.511637	0.221942
SLC35E4	hsa-mir-139-3p	-0.511542	0.221942
CHSY1	hsa-mir-375	-0.511491	0.221942
ZFYVE21	hsa-mir-25	-0.511472	0.221942
SETD8	hsa-mir-186	-0.511465	0.221942
REEP6	hsa-mir-378	-0.511465	0.221942
OTUD4	hsa-mir-376c	-0.511446	0.221942
MRI1	hsa-mir-139-3p	-0.511397	0.221942
GXYLT1	hsa-mir-202	-0.511369	0.221942
CAMK2D	hsa-mir-24	-0.511342	0.221942
TTL	hsa-mir-139-3p	-0.511265	0.221942
DCAF12	hsa-mir-378	-0.511262	0.221942
H6PD	hsa-mir-202	-0.511261	0.221942
GATAD2A	hsa-mir-139-3p	-0.51105	0.222386
SLC25A22	hsa-mir-378*	-0.510979	0.222461
CLCN7	hsa-mir-139-3p	-0.510922	0.222497
ProSAPiP1	hsa-mir-145	-0.510863	0.22258
ADAMTSL4	hsa-mir-501-5p	-0.510834	0.22258
HDGF	hsa-mir-497	-0.510772	0.222611
BOK	hsa-mir-886-3p	-0.510559	0.223021
COL11A1	hsa-mir-145	-0.510434	0.223309
TBC1D16	hsa-mir-1202	-0.510379	0.223403
DHDDS	hsa-mir-196b	-0.510304	0.223506
PFKFB4	hsa-mir-139-3p	-0.510298	0.223506
TMEM151B	hsa-mir-24	-0.510135	0.223901
VPS26B	hsa-mir-186	-0.509939	0.224387
CTHRC1	hsa-mir-30e	-0.509866	0.224509
RPAIN	hsa-mir-124	-0.509852	0.224509
GRB10	hsa-mir-1202	-0.509588	0.225187
ZBTB47	hsa-mir-886-3p	-0.509515	0.225194
ECE2	hsa-mir-139-3p	-0.509492	0.225194
ALDH4A1	hsa-mir-378	-0.50949	0.225194
CTDSPL2	hsa-mir-202	-0.509478	0.225194
CYB561	hsa-mir-30e	-0.509378	0.225346
C22orf9	hsa-mir-30a	-0.50933	0.225359
XPO7	hsa-mir-497	-0.509147	0.225689
TBC1D24	hsa-mir-378*	-0.509101	0.225747
SYNJ2	hsa-mir-1202	-0.509013	0.225865
EPB41L1	hsa-mir-381	-0.508982	0.225865
WDR37	hsa-mir-24	-0.508969	0.225865
ATXN7L1	hsa-mir-1202	-0.508939	0.225865
RNF44	hsa-mir-139-5p	-0.508858	0.225952
POLM	hsa-mir-140-3p	-0.5088	0.226036
ZMIZ1	hsa-mir-886-3p	-0.50877	0.226036
PDGFRB	hsa-mir-30e	-0.508732	0.226059
CXCL12	hsa-mir-24	-0.508647	0.226094
PFAS	hsa-mir-1202	-0.508589	0.226094
PYGO2	hsa-mir-378*	-0.50853	0.226155
NSUN4	hsa-mir-1202	-0.508524	0.226155
RBM15B	hsa-mir-30a	-0.508419	0.226389
ZNF264	hsa-mir-886-3p	-0.50836	0.226496
FAM109A	hsa-mir-145	-0.508311	0.226572
ZNF473	hsa-mir-202	-0.508159	0.226938
STK35	hsa-mir-186	-0.508136	0.226941
PERP	hsa-mir-202	-0.508107	0.226961
RAB37	hsa-mir-501-5p	-0.508008	0.227118
NECAB3	hsa-mir-139-3p	-0.507858	0.227418
CYBRD1	hsa-mir-221	-0.50783	0.227437
ATP6V1B2	hsa-mir-147b	-0.507584	0.227932
NOMO1	hsa-mir-202	-0.50755	0.227932
TMEM79	hsa-mir-139-3p	-0.507446	0.228002
TTYH2	hsa-mir-501-5p	-0.507434	0.228002
YIF1B	hsa-mir-139-3p	-0.507287	0.228358
LGI2	hsa-mir-501-5p	-0.507213	0.228382
EIF2C3	hsa-mir-124	-0.50715	0.228442
KLHL25	hsa-mir-139-3p	-0.507122	0.228442
MAT2B	hsa-mir-1202	-0.507031	0.228514
ABCA3	hsa-mir-501-5p	-0.506964	0.228597
VASH1	hsa-mir-378	-0.50675	0.229081
GALNT6	hsa-mir-202	-0.506567	0.229293
RXRA	hsa-mir-501-5p	-0.506466	0.229353
NCOA1	hsa-mir-25	-0.506462	0.229353
SOX9	hsa-mir-30e	-0.506439	0.229353
MXD1	hsa-mir-196b	-0.50639	0.2294
C19orf25	hsa-mir-378*	-0.50629	0.229568
MAN1B1	hsa-mir-139-3p	-0.506275	0.229568
TRMT61A	hsa-mir-378*	-0.506215	0.229673
SAMD4A	hsa-mir-378*	-0.506195	0.229673
PIK3R2	hsa-mir-30a	-0.506064	0.229921
NUDT4	hsa-mir-145	-0.505792	0.230386
AKT1	hsa-mir-501-5p	-0.50573	0.230444
TOLLIP	hsa-mir-24	-0.505687	0.230444
TRNT1	hsa-mir-1202	-0.505658	0.230444
SRL	hsa-mir-501-5p	-0.505643	0.230444
SLC7A5	hsa-mir-139-3p	-0.505643	0.230444
QSOX2	hsa-mir-139-3p	-0.505546	0.230531
DPY19L4	hsa-mir-139-3p	-0.505526	0.230531
FGFR1OP	hsa-mir-124	-0.505402	0.230563
RALGAPB	hsa-mir-124	-0.505322	0.230563
POP4	hsa-mir-145	-0.505302	0.230563
C20orf108	hsa-mir-139-3p	-0.505044	0.23116
F2RL3	hsa-mir-378*	-0.504907	0.23134
SOX11	hsa-mir-501-5p	-0.504898	0.23134
ZNF276	hsa-mir-497	-0.504848	0.231421
BEND3	hsa-mir-124	-0.504789	0.231493
ATG7	hsa-mir-378*	-0.504734	0.231508
MBD1	hsa-mir-24	-0.504732	0.231508
LRRC14	hsa-mir-139-3p	-0.504637	0.231623
ST7L	hsa-mir-1202	-0.504386	0.232005
KDELR2	hsa-mir-186	-0.504087	0.232489
KHNYN	hsa-mir-30e	-0.50406	0.232504
FAP	hsa-mir-30e	-0.503979	0.232513
GJA1	hsa-mir-30e	-0.503976	0.232513
RET	hsa-mir-202	-0.503975	0.232513
GPR56	hsa-mir-145	-0.50396	0.232513
CXorf39	hsa-mir-124	-0.503872	0.23264
CTU1	hsa-mir-378*	-0.503832	0.23264
TNRC4	hsa-mir-30e	-0.503788	0.23264
MLEC	hsa-mir-124	-0.503778	0.23264
CDR2L	hsa-mir-378*	-0.503727	0.232664
PER1	hsa-mir-139-3p	-0.503676	0.232749
GRM8	hsa-mir-381	-0.503633	0.232762
MMP14	hsa-mir-139-3p	-0.503424	0.233045
RAB4B	hsa-mir-552	-0.50339	0.233045
OSBPL3	hsa-mir-186	-0.503363	0.233045
IMP4	hsa-mir-378*	-0.50333	0.233045
KIAA0513	hsa-mir-501-5p	-0.503255	0.233158
SLC1A4	hsa-mir-378*	-0.503142	0.233358
RNF165	hsa-mir-24	-0.503056	0.233482
NR2C2	hsa-mir-378	-0.503011	0.233498
ABHD2	hsa-mir-30a	-0.502938	0.233516
EXOSC6	hsa-mir-1202	-0.502857	0.233625
MAPK8IP3	hsa-mir-886-3p	-0.502818	0.233625
BCL9L	hsa-mir-378*	-0.502789	0.233639
MTMR9	hsa-mir-25	-0.50272	0.233775
MTHFSD	hsa-mir-1202	-0.502657	0.233893
TOMM40	hsa-mir-378*	-0.502555	0.234125
MMACHC	hsa-mir-145	-0.502381	0.234395
TMEM184B	hsa-mir-145	-0.502005	0.234945
SOX4	hsa-mir-30e	-0.501997	0.234945
PYGO2	hsa-mir-139-3p	-0.501993	0.234945
NAA15	hsa-mir-378*	-0.501932	0.235021
DHX40	hsa-mir-381	-0.501779	0.235314
GAS7	hsa-mir-25	-0.501662	0.235589
KLF2	hsa-mir-25	-0.501555	0.235698
EIF2C3	hsa-mir-202	-0.501539	0.235698
KIAA1012	hsa-mir-21	-0.501539	0.235698
METT10D	hsa-mir-886-3p	-0.501502	0.235734
DPY19L3	hsa-mir-30a	-0.501429	0.235734
[truncated: 1,642 more rows]

## Sheet: Magia_miR_GE_Exiqon
Gene Symbol	miRNA	Correl	q-value
KIAA1199	hsa-mir-378	-0.891301	0.00140725
PPM1H	hsa-mir-378	-0.86613	0.00154864
SLC7A6	hsa-mir-378	-0.858352	0.00154864
CBX2	hsa-mir-378	-0.79543	0.0097768
PAQR4	hsa-mir-378	-0.793598	0.00985464
C9orf100	hsa-mir-378	-0.787909	0.0113825
XPO5	hsa-mir-378	-0.78054	0.0131984
CELSR3	hsa-mir-378	-0.775125	0.0150302
AMMECR1	hsa-mir-378	-0.76141	0.019825
RRP1B	hsa-mir-378	-0.76023	0.019825
OAS3	hsa-mir-378	-0.759355	0.019825
ZC3H15	hsa-mir-378	-0.752882	0.0207309
SENP5	hsa-mir-378	-0.752251	0.0207309
RCC2	hsa-mir-378	-0.749456	0.0217791
RPL23A	hsa-mir-378	-0.748009	0.0220241
PLAGL2	hsa-mir-378	-0.74234	0.0250651
NR2C2	hsa-mir-378	-0.737303	0.0279568
LPCAT1	hsa-mir-378	-0.724206	0.0354742
PHF16	hsa-mir-378	-0.721627	0.0356503
PHLPP2	hsa-mir-21*	-0.721246	0.0356503
TULP4	hsa-mir-1184	-0.721157	0.0356503
SPATS2	hsa-mir-1184	-0.719337	0.0356583
GZMB	hsa-mir-378	-0.71677	0.0369795
C7orf42	hsa-mir-628-3p	-0.71612	0.0369795
EXOSC4	hsa-mir-378	-0.713086	0.0383065
SLC7A1	hsa-mir-378	-0.712981	0.0383065
LMNB2	hsa-mir-378	-0.69974	0.0467212
RPUSD1	hsa-mir-378	-0.697151	0.0487001
ICT1	hsa-mir-1184	-0.692793	0.0496845
RALGAPB	hsa-mir-378	-0.6926	0.0496845
SLC2A1	hsa-mir-378	-0.691469	0.0500218
PA2G4	hsa-mir-378	-0.678213	0.0618184
KIF3B	hsa-mir-1184	-0.676751	0.062829
PTDSS1	hsa-mir-378	-0.67544	0.063657
C16orf53	hsa-mir-378	-0.666097	0.0722648
TMEM100	hsa-mir-21*	-0.662707	0.0722648
OTUB2	hsa-mir-378	-0.659344	0.075384
DCAF12	hsa-mir-378	-0.651691	0.0844632
RIT1	hsa-mir-378	-0.649388	0.0851571
ZNF703	hsa-mir-1184	-0.648581	0.0851571
ALDH4A1	hsa-mir-378	-0.646248	0.0851571
FAM105A	hsa-mir-378	-0.646095	0.0851571
KIF24	hsa-mir-378	-0.642475	0.0864908
TNFAIP1	hsa-mir-378	-0.640336	0.0877772
NLN	hsa-mir-378	-0.639942	0.0877772
SLC39A9	hsa-mir-378	-0.637582	0.0890518
FOXN3	hsa-mir-21*	-0.635959	0.0903321
BFAR	hsa-mir-378	-0.635554	0.0903321
GATAD2A	hsa-mir-378	-0.635256	0.0903321
ZBTB33	hsa-mir-628-3p	-0.634222	0.0904919
PDXK	hsa-mir-378	-0.634144	0.0904919
ZNF260	hsa-mir-1184	-0.62087	0.104137
ADAR	hsa-mir-378	-0.617375	0.106269
TMEM184B	hsa-mir-378	-0.612776	0.110488
XYLB	hsa-mir-378	-0.610384	0.113423
FAM84A	hsa-mir-1184	-0.610323	0.113423
GZMB	hsa-mir-1184	-0.609466	0.113548
ZBTB33	hsa-mir-378	-0.609363	0.113548
ASRGL1	hsa-mir-1184	-0.605835	0.119336
JMJD4	hsa-mir-378	-0.600862	0.12423
GXYLT1	hsa-mir-1184	-0.596322	0.131856
IPO9	hsa-mir-378	-0.591631	0.137325
CLIC5	hsa-mir-21*	-0.589848	0.138935
KIAA0513	hsa-mir-21*	-0.587147	0.138935
SEMA6A	hsa-mir-21*	-0.585995	0.13979
GALNT6	hsa-mir-378	-0.585599	0.13979
IGF2R	hsa-mir-1184	-0.585421	0.13979
C1QTNF6	hsa-mir-378	-0.584674	0.13979
IYD	hsa-mir-1184	-0.584346	0.13979
PPM1H	hsa-mir-1184	-0.583032	0.140934
TBC1D14	hsa-mir-1184	-0.581969	0.142403
GOLT1A	hsa-mir-378	-0.580999	0.143678
ADM2	hsa-mir-378	-0.575725	0.146901
PRKCB	hsa-mir-21*	-0.571493	0.153079
VOPP1	hsa-mir-1184	-0.567737	0.1574
ZNF480	hsa-mir-1184	-0.566016	0.158135
BCL2L1	hsa-mir-378	-0.563769	0.159228
EIF1AX	hsa-mir-628-3p	-0.561027	0.162744
ELL2	hsa-mir-628-3p	-0.560307	0.162744
PLXNA1	hsa-mir-378	-0.560252	0.162744
GART	hsa-mir-1184	-0.559827	0.162744
NDE1	hsa-mir-1184	-0.557774	0.16597
CYB561	hsa-mir-1184	-0.556525	0.166512
SERPINB8	hsa-mir-378	-0.555751	0.166744
ABLIM1	hsa-mir-1184	-0.554967	0.166933
QSOX2	hsa-mir-378	-0.554784	0.166933
E2F3	hsa-mir-1184	-0.54974	0.170869
PPP1R16B	hsa-mir-21*	-0.54874	0.172494
TBXAS1	hsa-mir-378	-0.547204	0.175411
MAFG	hsa-mir-378	-0.545412	0.175524
GSG1L	hsa-mir-1184	-0.543733	0.175524
HNRNPA3	hsa-mir-1184	-0.543383	0.175524
CCNL2	hsa-mir-378	-0.5429	0.175945
KCTD14	hsa-mir-378	-0.541965	0.177461
LPGAT1	hsa-mir-1184	-0.539789	0.179776
GRHL2	hsa-mir-1184	-0.538136	0.181595
SLC6A20	hsa-mir-378	-0.533847	0.189094
C20orf108	hsa-mir-1184	-0.533616	0.189094
TBL1XR1	hsa-mir-378	-0.532687	0.190686
TMEM201	hsa-mir-378	-0.531205	0.192937
GLE1	hsa-mir-1184	-0.530877	0.193014
HAS3	hsa-mir-1184	-0.528496	0.194692
STOX1	hsa-mir-378	-0.528157	0.194692
ACBD7	hsa-mir-378	-0.523651	0.200338
RXRA	hsa-mir-21*	-0.51286	0.219327
VPRBP	hsa-mir-1184	-0.512782	0.219327
ARHGEF18	hsa-mir-21*	-0.511852	0.219719
ZNF280D	hsa-mir-378	-0.510556	0.221806
PDXK	hsa-mir-1184	-0.509612	0.223653
REEP6	hsa-mir-378	-0.508397	0.225258
EMILIN2	hsa-mir-628-3p	-0.506315	0.228136
HDGF	hsa-mir-378	-0.506072	0.228136
PRIC285	hsa-mir-1184	-0.502804	0.232738
CCND1	hsa-mir-1184	-0.500628	0.236777
LARP4B	hsa-mir-1184	-0.4995	0.237924
SPAG1	hsa-mir-628-3p	-0.496673	0.241073
RIMS3	hsa-mir-21*	-0.495239	0.24198
CHST6	hsa-mir-378	-0.494995	0.24198
TMEM63A	hsa-mir-378	-0.494676	0.24198
TTC7A	hsa-mir-378	-0.494512	0.24198
ATG7	hsa-mir-1184	-0.493016	0.245565
RER1	hsa-mir-1184	-0.490885	0.248768
C8orf55	hsa-mir-1184	-0.490597	0.248768
WDR5B	hsa-mir-378	-0.490211	0.248768
CHORDC1	hsa-mir-378	-0.490055	0.248768
PHACTR4	hsa-mir-1184	-0.489946	0.248768
NUP160	hsa-mir-378	-0.489102	0.250182
LPCAT1	hsa-mir-1184	-0.487039	0.2519
STRBP	hsa-mir-378	-0.486237	0.2519
SMCR7L	hsa-mir-1184	-0.48575	0.2519
SELL	hsa-mir-21*	-0.485716	0.2519
AMMECR1L	hsa-mir-1184	-0.48466	0.253263
KHNYN	hsa-mir-378	-0.482513	0.256915
CCDC137	hsa-mir-378	-0.482174	0.256934
FAM86A	hsa-mir-1184	-0.481801	0.256934
MYEOV	hsa-mir-1184	-0.481715	0.256934
AEN	hsa-mir-1184	-0.481513	0.256934
MXD4	hsa-mir-21*	-0.480495	0.259223
GPT2	hsa-mir-1184	-0.478625	0.262597
DDX12	hsa-mir-1184	-0.477384	0.263546
NUP62	hsa-mir-1184	-0.47706	0.263546
DNAJC5	hsa-mir-1184	-0.476595	0.263546
MED19	hsa-mir-378	-0.474943	0.266323
DNAJC14	hsa-mir-1184	-0.474273	0.267612
ITGA2	hsa-mir-1184	-0.472571	0.269864
PITX1	hsa-mir-1184	-0.472565	0.269864
TRIM2	hsa-mir-1184	-0.470993	0.27343
SH3PXD2B	hsa-mir-378	-0.468331	0.277278
RIC8B	hsa-mir-1184	-0.468225	0.277278
ELP4	hsa-mir-1184	-0.466287	0.280328
BAIAP2L1	hsa-mir-1184	-0.464949	0.283015
PAQR4	hsa-mir-1184	-0.463415	0.284857
PTPRE	hsa-mir-1184	-0.462996	0.285023
GCC2	hsa-mir-1184	-0.462799	0.285023
CBL	hsa-mir-378	-0.462329	0.285325
PRLR	hsa-mir-378	-0.461888	0.285973
KIAA1244	hsa-mir-1184	-0.461422	0.2867
EXOC2	hsa-mir-628-3p	-0.459113	0.291034
LOC728417	hsa-mir-378	-0.456307	0.295506
GNAI3	hsa-mir-628-3p	-0.455856	0.295506
CLDN2	hsa-mir-378	-0.455246	0.295988
XPO4	hsa-mir-1184	-0.454967	0.29615
BCAT1	hsa-mir-378	-0.452902	0.299114
SH3BGRL2	hsa-mir-21*	-0.452672	0.299114
PRLR	hsa-mir-628-3p	-0.452353	0.299409
C12orf49	hsa-mir-1184	-0.451457	0.300052
AMMECR1	hsa-mir-1184	-0.451385	0.300052
HMGB3	hsa-mir-1184	-0.448931	0.306674
SUV39H1	hsa-mir-1184	-0.448018	0.306813
KCNK6	hsa-mir-21*	-0.448005	0.306813
SFRS1	hsa-mir-1184	-0.447362	0.306813
ZC3H4	hsa-mir-1184	-0.446981	0.306813
FAM105A	hsa-mir-1184	-0.446749	0.306813
AFF3	hsa-mir-21*	-0.445495	0.307099
KIF21B	hsa-mir-378	-0.443163	0.31038
RAB40C	hsa-mir-1184	-0.442332	0.311314
STAT3	hsa-mir-1184	-0.442266	0.311314
TMEM63A	hsa-mir-1184	-0.437684	0.319991
ORAI1	hsa-mir-378	-0.437087	0.319991
MOCS1	hsa-mir-21*	-0.435771	0.322512
C5orf33	hsa-mir-1184	-0.435299	0.322512
DOK7	hsa-mir-378	-0.434527	0.322512
KIAA1751	hsa-mir-21*	-0.433269	0.323448
DCP1A	hsa-mir-378	-0.432102	0.325156
CDK6	hsa-mir-378	-0.431365	0.325156
TXNRD1	hsa-mir-378	-0.431152	0.325171
TRAM2	hsa-mir-1184	-0.428443	0.331686
FAM105B	hsa-mir-1184	-0.427431	0.332133
KBTBD6	hsa-mir-378	-0.427374	0.332133
SMG5	hsa-mir-1184	-0.426779	0.332379
RBM14	hsa-mir-378	-0.42651	0.332379
SLC46A1	hsa-mir-378	-0.42648	0.332379
MYRIP	hsa-mir-1184	-0.426474	0.332379
TBX3	hsa-mir-378	-0.426023	0.33255
KIF21B	hsa-mir-1184	-0.424047	0.33566
CSNK1G2	hsa-mir-1184	-0.422423	0.337766
MCTS1	hsa-mir-1184	-0.420582	0.341771
ST3GAL1	hsa-mir-378	-0.42	0.342869
RNF138	hsa-mir-1184	-0.418859	0.342977
C22orf29	hsa-mir-1184	-0.418665	0.342977
HOXB8	hsa-mir-1184	-0.418607	0.342977
TBC1D16	hsa-mir-1184	-0.417294	0.346447
LRRC14	hsa-mir-378	-0.41717	0.346447
ZNF74	hsa-mir-1184	-0.41605	0.34831
RNF44	hsa-mir-1184	-0.415833	0.34831
IL1RN	hsa-mir-378	-0.415815	0.34831
C1orf69	hsa-mir-1184	-0.414478	0.350435
ELL	hsa-mir-378	-0.414187	0.350435
PRKCA	hsa-mir-21*	-0.412612	0.352723
NR2C2	hsa-mir-1184	-0.412308	0.352723
RASSF2	hsa-mir-21*	-0.412202	0.352723
OAS3	hsa-mir-1184	-0.411931	0.352723
FOXK1	hsa-mir-378	-0.411509	0.353227
RNFT2	hsa-mir-1184	-0.411187	0.353227
RRP1B	hsa-mir-1184	-0.410564	0.353296
SPTLC2	hsa-mir-1184	-0.410242	0.353296
RPL18	hsa-mir-628-3p	-0.410185	0.353296
POLE	hsa-mir-378	-0.409993	0.353296
CRAMP1L	hsa-mir-1184	-0.408945	0.355518
ZSCAN12	hsa-mir-1184	-0.408687	0.355731
FAM172A	hsa-mir-21*	-0.406756	0.360003
PMM2	hsa-mir-378	-0.406522	0.360003
ZNF621	hsa-mir-378	-0.405608	0.360003
ZNF250	hsa-mir-378	-0.405537	0.360003
TNFRSF11B	hsa-mir-628-3p	-0.40536	0.360003
CRTC1	hsa-mir-1184	-0.405091	0.360055
CRKL	hsa-mir-1184	-0.404086	0.361673
C16orf53	hsa-mir-1184	-0.403151	0.362737
DUSP18	hsa-mir-1184	-0.402133	0.365548
SPTLC2	hsa-mir-378	-0.401417	0.367342

## Sheet: Magia_miR_GE_Illumina
Gene Symbol	miRNA	Correl	q-value
PPM1H	hsa-mir-145	-0.910161	0.00288999
CHEK1	hsa-mir-195	-0.895481	0.00391072
OTUB2	hsa-mir-10b	-0.885687	0.00391072
CIAPIN1	hsa-mir-195	-0.885206	0.00391072
PPM1H	hsa-mir-195	-0.880705	0.00391072
SLC25A22	hsa-mir-195	-0.879516	0.00391072
FASN	hsa-mir-195	-0.87299	0.00458036
UPF3B	hsa-mir-9	-0.870943	0.00458036
EPHB3	hsa-mir-145	-0.870405	0.00458036
E2F7	hsa-mir-30c	-0.87023	0.00458036
LPGAT1	hsa-mir-143	-0.868995	0.00461884
C13orf37	hsa-mir-30a	-0.868516	0.00461884
GLIPR2	hsa-mir-182	-0.862574	0.00570634
KIAA1199	hsa-mir-145	-0.858989	0.00651076
CBX2	hsa-mir-378	-0.857845	0.00660233
CLDN1	hsa-mir-143	-0.854107	0.00739894
ANLN	hsa-mir-195	-0.853776	0.00739894
ZNF200	hsa-mir-30e	-0.850963	0.00790395
FAM84B	hsa-mir-145	-0.847253	0.00829282
SLC7A6	hsa-mir-378	-0.846056	0.00829282
GLCE	hsa-mir-218	-0.845107	0.00829282
RAB37	hsa-mir-675	-0.844436	0.00829282
MYCN	hsa-mir-145	-0.844404	0.00829282
SOX8	hsa-mir-99b*	-0.844176	0.00829282
C13orf37	hsa-mir-30e	-0.844174	0.00829282
KIAA1199	hsa-mir-378	-0.840409	0.00949998
SEH1L	hsa-mir-195	-0.837842	0.0100822
CELSR3	hsa-mir-145	-0.835501	0.0104166
DTWD2	hsa-mir-1268	-0.835451	0.0104166
ZC3H15	hsa-mir-378	-0.834139	0.0106375
NEBL	hsa-mir-218	-0.833433	0.0106375
SLC11A2	hsa-mir-195	-0.832966	0.0106375
ZBTB7C	hsa-mir-135a*	-0.832847	0.0106375
AMMECR1	hsa-mir-195	-0.832775	0.0106375
XPNPEP2	hsa-mir-135a*	-0.8281	0.0118477
ZNF623	hsa-mir-145	-0.825379	0.0126594
KCNMA1	hsa-mir-99b*	-0.825173	0.0126594
MEST	hsa-mir-145	-0.824446	0.0128738
CMTM6	hsa-mir-9	-0.823778	0.0130598
SLC22A23	hsa-mir-135a*	-0.822321	0.0133849
GORASP2	hsa-mir-195	-0.822228	0.0133849
CDK2	hsa-mir-302a	-0.821718	0.0134943
LMBR1	hsa-mir-30a	-0.819539	0.0143894
SLC25A34	hsa-mir-135a*	-0.817529	0.0154219
EEA1	hsa-mir-30e	-0.816893	0.0156277
SLC7A1	hsa-mir-378	-0.814806	0.0157908
C9orf100	hsa-mir-378	-0.81456	0.0157908
RAB15	hsa-mir-145	-0.814057	0.0157908
MEOX1	hsa-mir-1268	-0.813999	0.0157908
CCDC138	hsa-mir-9	-0.811943	0.0161762
DCAF7	hsa-mir-195	-0.811483	0.0161762
NEBL	hsa-mir-195	-0.811065	0.0162089
FAM91A1	hsa-mir-9	-0.809325	0.0162089
SELI	hsa-mir-195	-0.809264	0.0162089
MEF2D	hsa-mir-99b*	-0.8089	0.0162089
SLC25A34	hsa-mir-99b*	-0.808244	0.0163178
E2F7	hsa-mir-195	-0.806109	0.0167798
TTC14	hsa-mir-1268	-0.804952	0.0169157
AXIN2	hsa-mir-195	-0.804818	0.0169157
TFDP1	hsa-mir-30c	-0.804033	0.0169157
IL1A	hsa-mir-30a	-0.803964	0.0169157
PAQR4	hsa-mir-378	-0.803871	0.0169157
MEX3D	hsa-mir-30e	-0.80381	0.0169157
CELSR3	hsa-mir-30a	-0.803413	0.0169157
LMBR1	hsa-mir-30e	-0.800531	0.0173455
CXCL12	hsa-mir-99b*	-0.800388	0.0173455
C13orf23	hsa-mir-30e	-0.800325	0.0173455
PDIA6	hsa-mir-195	-0.800111	0.0173564
KCNK3	hsa-mir-27a*	-0.799676	0.0175087
C1orf21	hsa-mir-99b*	-0.79859	0.0179587
ETV4	hsa-mir-145	-0.798224	0.0180132
BCDIN3D	hsa-mir-145	-0.796358	0.0184541
PPARGC1A	hsa-mir-99b*	-0.795885	0.0184541
FAM107A	hsa-mir-1268	-0.795394	0.0184599
C13orf23	hsa-mir-30a	-0.795121	0.018494
RAB37	hsa-mir-99b*	-0.794818	0.018494
ABCE1	hsa-mir-145	-0.794805	0.018494
NPAS2	hsa-mir-218	-0.794457	0.0185433
CCBP2	hsa-mir-99b*	-0.794366	0.0185433
E2F7	hsa-mir-30e	-0.7942	0.0185433
RCC2	hsa-mir-145	-0.793136	0.0191357
PPM1H	hsa-mir-378	-0.792564	0.0192421
TSGA14	hsa-mir-30e	-0.791868	0.0192421
DPY19L4	hsa-mir-145	-0.791509	0.0192421
SOX9	hsa-mir-145	-0.791439	0.0192421
C1orf135	hsa-mir-30a	-0.790464	0.019564
XPO5	hsa-mir-378	-0.790081	0.0195649
NOTCH2	hsa-mir-93	-0.79008	0.0195649
SRPK1	hsa-mir-195	-0.789639	0.0195649
TMEM127	hsa-mir-99b*	-0.78946	0.0195649
GCLM	hsa-mir-145	-0.789341	0.0195649
EHBP1	hsa-mir-890	-0.789039	0.0195649
SLC26A2	hsa-mir-135a*	-0.788406	0.0196526
TNFAIP1	hsa-mir-378	-0.787245	0.0203419
TOX2	hsa-mir-182	-0.785672	0.0212335
LMBR1	hsa-mir-145	-0.785265	0.0213028
FYN	hsa-mir-96	-0.785033	0.0213028
E2F3	hsa-mir-145	-0.783577	0.022165
AHCYL2	hsa-mir-135a*	-0.783473	0.022165
KPNB1	hsa-mir-9	-0.783013	0.0221747
SRL	hsa-mir-1268	-0.782394	0.0222229
PHF16	hsa-mir-30e	-0.78203	0.0222229
LMNB2	hsa-mir-378	-0.781897	0.0222229
DCAF7	hsa-mir-139-5p	-0.781738	0.0222324
PER2	hsa-mir-1268	-0.779872	0.0230217
RFWD3	hsa-mir-195	-0.779815	0.0230217
MAGI1	hsa-mir-135a*	-0.77933	0.023066
IGF2R	hsa-mir-9	-0.779011	0.0231173
GLCE	hsa-mir-195	-0.778931	0.0231173
MAPK10	hsa-mir-1268	-0.7787	0.0231173
SLC7A6	hsa-mir-30e	-0.777474	0.0236747
PDCD4	hsa-mir-183	-0.777429	0.0236747
PRICKLE4	hsa-mir-195	-0.777415	0.0236747
CBX2	hsa-mir-195	-0.776658	0.0241549
PGM3	hsa-mir-30c	-0.775822	0.0244203
NR2C2	hsa-mir-195	-0.775688	0.0244203
EDAR	hsa-mir-195	-0.775531	0.0244203
SGSM2	hsa-mir-1268	-0.77549	0.0244203
C2orf44	hsa-mir-302a	-0.775308	0.0244203
HOXB8	hsa-mir-30a	-0.774825	0.0244203
MTHFD2	hsa-mir-9	-0.774742	0.0244203
DPY19L1	hsa-mir-30e	-0.774618	0.0244203
SMARCD2	hsa-mir-30a	-0.774569	0.0244203
PPM1H	hsa-mir-139-5p	-0.774312	0.0245184
PRKCB	hsa-mir-27a*	-0.774155	0.0245391
C1orf21	hsa-mir-135a*	-0.773256	0.0249352
CYTSA	hsa-mir-99b*	-0.77268	0.0249352
C1orf135	hsa-mir-30e	-0.771703	0.0250479
SMARCC1	hsa-mir-145	-0.771665	0.0250479
OTUB2	hsa-mir-139-5p	-0.77154	0.0250479
COG5	hsa-mir-145	-0.771385	0.0250479
ZNF770	hsa-mir-30e	-0.771266	0.0250479
E2F7	hsa-mir-30a	-0.771205	0.0250479
CLDN5	hsa-mir-99b*	-0.771052	0.0250479
CELSR3	hsa-mir-30e	-0.771004	0.0250479
SLC7A6	hsa-mir-145	-0.770867	0.0250479
C8orf45	hsa-mir-675	-0.770758	0.0250479
TFDP1	hsa-mir-30e	-0.769896	0.0252313
CXCL12	hsa-mir-1258	-0.769581	0.0252911
DPY19L4	hsa-mir-143	-0.766833	0.0266167
RUNDC1	hsa-mir-1268	-0.766774	0.0266167
AGK	hsa-mir-195	-0.76602	0.0270347
YEATS2	hsa-mir-147b	-0.765323	0.027424
C10orf54	hsa-mir-99b*	-0.764592	0.0275395
PA2G4	hsa-mir-378	-0.764276	0.0275395
E2F3	hsa-mir-195	-0.764196	0.0275395
E2F7	hsa-mir-29c	-0.763986	0.0275395
CAPN2	hsa-mir-491-5p	-0.763924	0.0275395
LIPG	hsa-mir-145	-0.76379	0.0275395
TOX2	hsa-mir-96	-0.763778	0.0275395
NCAM1	hsa-mir-182	-0.763749	0.0275395
DPY19L1	hsa-mir-30a	-0.763709	0.0275395
TOX	hsa-mir-890	-0.763111	0.0276243
COQ9	hsa-mir-135a*	-0.761985	0.0280408
DHDDS	hsa-mir-135a*	-0.761851	0.0280408
KIAA1804	hsa-mir-195	-0.761502	0.0280408
UBR5	hsa-mir-9	-0.760577	0.0285315
HEMK1	hsa-mir-1268	-0.759843	0.0286148
TULP4	hsa-mir-30e	-0.758623	0.0291522
TMEM100	hsa-mir-93	-0.758603	0.0291522
EVI5	hsa-mir-675	-0.758407	0.0291522
FGF9	hsa-mir-182	-0.758361	0.0291522
CDKN2B	hsa-mir-99b*	-0.757884	0.0291949
RRP1B	hsa-mir-378	-0.757802	0.0291949
CDC7	hsa-mir-30e	-0.75777	0.0291949
ATP6V0A1	hsa-mir-99b*	-0.757611	0.0291949
TNFAIP1	hsa-mir-302a	-0.757575	0.0291949
CLCC1	hsa-mir-30e	-0.757446	0.0291949
ZNF200	hsa-mir-30a	-0.757278	0.0291949
UBFD1	hsa-mir-9	-0.756785	0.0293952
TP53INP2	hsa-mir-135a*	-0.756629	0.0294446
FAM107A	hsa-mir-93	-0.755942	0.0297689
OAS3	hsa-mir-378	-0.755725	0.0297689
SLC7A6	hsa-mir-30c	-0.75565	0.0297689
XKR4	hsa-mir-182	-0.75533	0.0297689
SRL	hsa-mir-675	-0.75533	0.0297689
PARG	hsa-mir-9	-0.75527	0.0297689
C10orf54	hsa-mir-1268	-0.75498	0.0298519
EYA2	hsa-mir-1268	-0.753561	0.0304632
TFDP1	hsa-mir-9	-0.753513	0.0304632
FAM107A	hsa-mir-182	-0.75315	0.030616
SLC7A1	hsa-mir-195	-0.75288	0.0306864
TKT	hsa-mir-145	-0.752449	0.0308074
SLC39A9	hsa-mir-9	-0.752438	0.0308074
ACACB	hsa-mir-1268	-0.752356	0.0308074
C8orf55	hsa-mir-145	-0.752144	0.030839
SOX8	hsa-mir-1268	-0.752002	0.0308819
INHBB	hsa-mir-302a	-0.751836	0.030947
RNF43	hsa-mir-195	-0.751554	0.0311156
KIF2A	hsa-mir-195	-0.751374	0.0311207
RTN3	hsa-mir-491-5p	-0.751362	0.0311207
TSHZ1	hsa-mir-27a*	-0.751202	0.031181
PHKA1	hsa-mir-195	-0.750664	0.0311999
SAMD9L	hsa-mir-1268	-0.750509	0.0311999
C1orf21	hsa-mir-491-5p	-0.750358	0.0311999
CLYBL	hsa-mir-135a*	-0.750154	0.0313003
HAS3	hsa-mir-29c	-0.749675	0.0314876
SYNJ2BP	hsa-mir-135a*	-0.749293	0.0315161
FAM91A1	hsa-mir-195	-0.749135	0.0315161
IGF2R	hsa-mir-30a	-0.748722	0.0315161
CLDN5	hsa-mir-675	-0.748719	0.0315161
AMMECR1	hsa-mir-378	-0.748601	0.0315161
MAGI1	hsa-mir-491-5p	-0.748513	0.0315161
USP33	hsa-mir-1268	-0.748283	0.0315161
SR140	hsa-mir-195	-0.747901	0.0315161
F13A1	hsa-mir-182	-0.747887	0.0315161
TTLL6	hsa-mir-675	-0.747656	0.0315161
SENP5	hsa-mir-378	-0.747612	0.0315161
MEOX1	hsa-mir-675	-0.747611	0.0315161
TRAM1	hsa-mir-9	-0.747592	0.0315161
SLC7A5	hsa-mir-139-5p	-0.747238	0.0315161
SLC7A6	hsa-mir-30a	-0.747236	0.0315161
HMGB3	hsa-mir-30c	-0.747043	0.0315161
ST6GALNAC6	hsa-mir-99b*	-0.747026	0.0315161
C1orf135	hsa-mir-30c	-0.747026	0.0315161
CCNF	hsa-mir-30c	-0.746903	0.0315161
KIAA0513	hsa-mir-21*	-0.746752	0.0315355
R3HDM1	hsa-mir-30a	-0.746321	0.0315956
PSAT1	hsa-mir-145	-0.746235	0.0315956
GPCPD1	hsa-mir-30e	-0.746069	0.0315956
DNALI1	hsa-mir-27a*	-0.745959	0.0315956
CYB561	hsa-mir-30c	-0.745926	0.0315956
SLC22A5	hsa-mir-1268	-0.745799	0.0315956
EBF1	hsa-mir-182	-0.745367	0.0316983
LMOD3	hsa-mir-1268	-0.745325	0.0316983
IPPK	hsa-mir-195	-0.745185	0.0317497
FXYD3	hsa-mir-135a*	-0.744932	0.0319023
HELLS	hsa-mir-30a	-0.744765	0.0319056
KIAA1804	hsa-mir-30a	-0.744428	0.0319056
CUL4A	hsa-mir-186	-0.74419	0.0319056
SLC9A1	hsa-mir-135a*	-0.744165	0.0319056
EVI5	hsa-mir-1268	-0.744112	0.0319056
C21orf2	hsa-mir-1268	-0.744075	0.0319056
E2F3	hsa-mir-30e	-0.74403	0.0319056
SYNM	hsa-mir-99b*	-0.743489	0.032255
ACADM	hsa-mir-27a*	-0.742922	0.0326936
FAM104B	hsa-mir-99b*	-0.742623	0.0328817
OSR1	hsa-mir-93	-0.742413	0.0329382
DCLK1	hsa-mir-99b*	-0.742202	0.0330587
CCL21	hsa-mir-1258	-0.742017	0.0330827
LRRC14	hsa-mir-145	-0.741807	0.0331304
PTDSS1	hsa-mir-378	-0.741374	0.0334038
JPH1	hsa-mir-145	-0.741351	0.0334038
MUT	hsa-mir-135a*	-0.74068	0.0339511
ATP6V1G1	hsa-mir-9	-0.740506	0.03404
TARBP2	hsa-mir-195	-0.74041	0.0340559
FOXQ1	hsa-mir-9	-0.740072	0.0342987
KIF1B	hsa-mir-27a*	-0.739898	0.0343711
FAM104B	hsa-mir-1268	-0.738666	0.0352594
CDC7	hsa-mir-30a	-0.738297	0.0354349
MEX3D	hsa-mir-30a	-0.737996	0.0355299
EPB41L5	hsa-mir-1268	-0.737847	0.0355358
IGF2R	hsa-mir-30e	-0.737836	0.0355358
MFAP5	hsa-mir-93	-0.73744	0.0357688
LRRN2	hsa-mir-675	-0.736623	0.0363381
GPSM1	hsa-mir-182	-0.736351	0.0364715
MAPKAPK3	hsa-mir-143	-0.736272	0.0364715
TGM2	hsa-mir-675	-0.736192	0.0364715
MOBKL2B	hsa-mir-135a*	-0.735961	0.0364715
E2F3	hsa-mir-30a	-0.735953	0.0364715
CHD7	hsa-mir-195	-0.735087	0.0365715
TTPAL	hsa-mir-145	-0.735046	0.0365715
TFDP1	hsa-mir-30a	-0.734978	0.0365715
EXOC4	hsa-mir-145	-0.73494	0.0365715
KIF5C	hsa-mir-183	-0.734466	0.0366862
FOXO1	hsa-mir-182	-0.734426	0.0366862
MXD4	hsa-mir-99b*	-0.734389	0.0366862
ARL3	hsa-mir-372	-0.734061	0.0367782
KIAA1751	hsa-mir-1268	-0.73385	0.0367782
C13orf23	hsa-mir-139-5p	-0.733798	0.0367782
LRRFIP1	hsa-mir-1268	-0.733795	0.0367782
C13orf23	hsa-mir-30c	-0.733711	0.0367782
XPO4	hsa-mir-9	-0.733705	0.0367782
NEDD4L	hsa-mir-99b*	-0.732827	0.0375044
SLC25A22	hsa-mir-145	-0.732432	0.0378253
C13orf34	hsa-mir-30c	-0.731859	0.0382541
ZNF770	hsa-mir-30a	-0.731684	0.0383047
GSTM5	hsa-mir-1258	-0.731657	0.0383047
KIAA1804	hsa-mir-30e	-0.731388	0.0383649
C2orf88	hsa-mir-1268	-0.730991	0.0386208
ZBTB33	hsa-mir-145	-0.730471	0.0389508
XPO4	hsa-mir-195	-0.730394	0.0389508
CCNE2	hsa-mir-30c	-0.730392	0.0389508
EIF2C3	hsa-mir-30e	-0.730379	0.0389508
ETS2	hsa-mir-145	-0.729694	0.0395067
ERP27	hsa-mir-143	-0.72961	0.0395202
HNRNPA3	hsa-mir-30c	-0.728982	0.0400017
FAM107A	hsa-mir-135a*	-0.728931	0.0400017
CDC7	hsa-mir-29c	-0.728859	0.0400025
CYB561	hsa-mir-195	-0.728603	0.0401214
RPL23A	hsa-mir-378	-0.728433	0.0401466
PGM3	hsa-mir-30a	-0.727996	0.0402518
FAM129A	hsa-mir-93	-0.727425	0.0406393
CPSF6	hsa-mir-145	-0.726797	0.0409953
PFKFB4	hsa-mir-145	-0.726564	0.0409953
UBE3C	hsa-mir-9	-0.726505	0.0409953
NTN1	hsa-mir-93	-0.726287	0.0409953
2011-03-06	hsa-mir-1268	-0.726128	0.0409953
SGSM2	hsa-mir-99b*	-0.726118	0.0409953
DCAF12	hsa-mir-933	-0.72604	0.0409953
PDIA4	hsa-mir-933	-0.725964	0.0409953
SLC25A34	hsa-mir-675	-0.725891	0.0409953
PLXNA1	hsa-mir-302a	-0.724824	0.0415482
PLAGL2	hsa-mir-145	-0.72457	0.0417325
LITAF	hsa-mir-99b*	-0.724516	0.0417325
LARP1	hsa-mir-30e	-0.724364	0.0418228
TPRG1L	hsa-mir-135a*	-0.724132	0.0418995
BRUNOL6	hsa-mir-1268	-0.723956	0.0418995
CXorf39	hsa-mir-30c	-0.723869	0.0419207
SMCR7L	hsa-mir-195	-0.723636	0.0420988
C7orf42	hsa-mir-218	-0.723474	0.0421289
ROD1	hsa-mir-9	-0.723403	0.0421333
DPY19L1	hsa-mir-30c	-0.722957	0.0425271
WDR51B	hsa-mir-30a	-0.722877	0.0425271
AHCYL2	hsa-mir-491-5p	-0.722657	0.0426159
SNX29	hsa-mir-99b*	-0.722556	0.0426159
NEBL	hsa-mir-29c	-0.722333	0.0427144
VILL	hsa-mir-135a*	-0.722035	0.0428952
SENP5	hsa-mir-195	-0.720836	0.0439189
GTPBP3	hsa-mir-9	-0.720604	0.0439205
IL11RA	hsa-mir-1268	-0.720361	0.044022
SLC39A10	hsa-mir-195	-0.72035	0.044022
SRP72	hsa-mir-195	-0.720275	0.044033
SEMA6A	hsa-mir-99b*	-0.72014	0.0440497
STAM	hsa-mir-9	-0.719993	0.0441284
CERK	hsa-mir-1268	-0.719672	0.0442536
ERO1L	hsa-mir-9	-0.719557	0.0442536
GPER	hsa-mir-99b*	-0.719368	0.0443916
CCNL2	hsa-mir-145	-0.718911	0.0445486
EXOSC4	hsa-mir-378	-0.718904	0.0445486
ZBTB9	hsa-mir-195	-0.718901	0.0445486
EEA1	hsa-mir-30a	-0.718605	0.0445486
CBFB	hsa-mir-338-3p	-0.718335	0.0447577
C6orf57	hsa-mir-195	-0.718069	0.0449557
PPAT	hsa-mir-9	-0.718023	0.0449557
LCP1	hsa-mir-96	-0.717844	0.0450222
CA2	hsa-mir-1258	-0.717649	0.0450992
PERP	hsa-mir-145	-0.717539	0.0451439
CXCL12	hsa-mir-491-5p	-0.717323	0.0452519
PLEKHA6	hsa-mir-135a*	-0.71715	0.0453058
ZNF763	hsa-mir-675	-0.716536	0.0457146
ZNF696	hsa-mir-139-5p	-0.716456	0.0457341
AMMECR1	hsa-mir-143	-0.715809	0.0459853
ZNRF3	hsa-mir-329	-0.715751	0.0459853
RIT1	hsa-mir-378	-0.715729	0.0459853
EPHA10	hsa-mir-675	-0.715494	0.0461206
NR2C2	hsa-mir-378	-0.715065	0.0463975
IPCEF1	hsa-mir-1268	-0.714602	0.0466667
MYO1A	hsa-mir-675	-0.714351	0.0466667
PREX1	hsa-mir-1268	-0.71429	0.0466667
ATPAF1	hsa-mir-182*	-0.71425	0.0466667
PLXNA1	hsa-mir-378	-0.713939	0.0468449
TTYH3	hsa-mir-145	-0.713873	0.0468511
CCND3	hsa-mir-675	-0.713749	0.0469234
GNG7	hsa-mir-99b*	-0.712939	0.0473689
GRHL2	hsa-mir-145	-0.712733	0.0474611
CLIP3	hsa-mir-649	-0.712439	0.0474615
C9orf140	hsa-mir-145	-0.712284	0.0475718
NLGN4X	hsa-mir-183	-0.71213	0.0476118
CELSR3	hsa-mir-378	-0.712005	0.0476748
KIAA1644	hsa-mir-27a*	-0.711849	0.0476748
SLC7A2	hsa-mir-1268	-0.711726	0.0476748
NEDD4L	hsa-mir-135a*	-0.71171	0.0476748
MRE11A	hsa-mir-329	-0.711626	0.0476748
PGM3	hsa-mir-145	-0.711607	0.0476748
OGDH	hsa-mir-675	-0.71148	0.0476748
GPT2	hsa-mir-30e	-0.711446	0.0476748
SLC9A1	hsa-mir-491-5p	-0.711351	0.0476748
SMARCD2	hsa-mir-9	-0.711056	0.0476748
GPT2	hsa-mir-30a	-0.711021	0.0476748
LMOD3	hsa-mir-513b	-0.710996	0.0476748
SLC25A15	hsa-mir-143	-0.710898	0.0476748
SKIV2L2	hsa-mir-218	-0.710595	0.047934
LRRC14	hsa-mir-145*	-0.710557	0.047934
UGT2B17	hsa-mir-99b*	-0.710491	0.0479437
DKK1	hsa-mir-302a	-0.710213	0.0481979
SLC25A23	hsa-mir-491-5p	-0.710129	0.048207
ZFP3	hsa-mir-1268	-0.71008	0.048207
CXorf39	hsa-mir-30a	-0.710032	0.048207
C21orf58	hsa-mir-675	-0.709937	0.0482504
CBX2	hsa-mir-30c	-0.709813	0.04826
FRMD4A	hsa-mir-182	-0.709675	0.0482926
LARS2	hsa-mir-933	-0.70967	0.0482926
IGF2R	hsa-mir-195	-0.709478	0.0484491
RAVER2	hsa-mir-1268	-0.709352	0.0485286
USP54	hsa-mir-143	-0.709001	0.048758
SGSM1	hsa-mir-1268	-0.708899	0.048758
YIPF4	hsa-mir-9	-0.708869	0.048758
MTDH	hsa-mir-30e	-0.708812	0.048758
SLC12A2	hsa-mir-218	-0.708465	0.0490431
UBFD1	hsa-mir-195	-0.708453	0.0490431
MYO3B	hsa-mir-1268	-0.708029	0.0492761
UBE2L3	hsa-mir-99b*	-0.707942	0.0493113
SELI	hsa-mir-9	-0.707871	0.0493279
DPY19L3	hsa-mir-30a	-0.707814	0.0493284
GPX3	hsa-mir-675	-0.707613	0.0494327
SAPS2	hsa-mir-675	-0.707259	0.0495712
KIF23	hsa-mir-195	-0.707229	0.0495712
LRRFIP2	hsa-mir-135a*	-0.707208	0.0495712
VEGFA	hsa-mir-195	-0.707191	0.0495712
TPRG1L	hsa-mir-491-5p	-0.707131	0.0495712
RAX2	hsa-mir-675	-0.707129	0.0495712
AKIRIN2	hsa-mir-139-5p	-0.707101	0.0495712
FGF9	hsa-mir-183	-0.706742	0.0497831
CYB561	hsa-mir-145	-0.706698	0.0497831
SMARCD2	hsa-mir-145	-0.706604	0.0498278
TP53INP2	hsa-mir-99b*	-0.706165	0.0499533
RGS11	hsa-mir-99b*	-0.706105	0.0499586
FAM73A	hsa-mir-1268	-0.705501	0.0503623
TTYH3	hsa-mir-139-5p	-0.705475	0.0503623
KIF24	hsa-mir-378	-0.705433	0.0503623
SLC7A1	hsa-mir-9	-0.705375	0.0503635
LPP	hsa-mir-27a*	-0.705267	0.0503635
LARP1	hsa-mir-30c	-0.70489	0.0505818
HOXB8	hsa-mir-30e	-0.704883	0.0505818
FOXO1	hsa-mir-183	-0.704593	0.0508411
CXCL12	hsa-mir-27a*	-0.703979	0.05105
CCND1	hsa-mir-195	-0.703961	0.05105
PDXK	hsa-mir-145	-0.703838	0.05105
SEMA4G	hsa-mir-135a*	-0.703747	0.05105
GRHL2	hsa-mir-933	-0.703714	0.05105
RIMS3	hsa-mir-491-5p	-0.703695	0.05105
ZNF641	hsa-mir-1268	-0.703678	0.05105
KIAA0513	hsa-mir-99b*	-0.703664	0.05105
GPCPD1	hsa-mir-30a	-0.703538	0.05105
TMEM178	hsa-mir-513b	-0.703479	0.05105
SDPR	hsa-mir-93	-0.703442	0.05105
NEBL	hsa-mir-9	-0.703285	0.0510671
SGSM1	hsa-mir-99b*	-0.703114	0.0511385
LARP1	hsa-mir-30a	-0.7031	0.0511385
NUDT21	hsa-mir-9	-0.702818	0.0512845
CBX2	hsa-mir-30a	-0.702386	0.0516115
GIMAP8	hsa-mir-1268	-0.701992	0.0519594
VKORC1L1	hsa-mir-30e	-0.701919	0.0519834
MEX3D	hsa-mir-30c	-0.701732	0.052034
ACACA	hsa-mir-29c	-0.701718	0.052034
GNAO1	hsa-mir-1268	-0.701582	0.0521345
CSAD	hsa-mir-1268	-0.701339	0.0523016
GPAM	hsa-mir-9	-0.701008	0.0525598
KIF1B	hsa-mir-93	-0.70094	0.0525598
JMJD4	hsa-mir-378	-0.700735	0.0525598
CXorf39	hsa-mir-30e	-0.700732	0.0525598
CNN1	hsa-mir-93	-0.700322	0.0528363
JAKMIP3	hsa-mir-27a*	-0.700227	0.0528597
HOXB13	hsa-mir-99b*	-0.700198	0.0528597
NTN1	hsa-mir-99b*	-0.700111	0.0529024
SOX4	hsa-mir-933	-0.699916	0.053078
DTWD2	hsa-mir-675	-0.699793	0.05308
CERK	hsa-mir-99b*	-0.699724	0.05308
GDPD1	hsa-mir-1268	-0.699556	0.0532008
PHF16	hsa-mir-378	-0.699469	0.0532427
FBXO28	hsa-mir-30e	-0.699403	0.0532605
RCC2	hsa-mir-378	-0.699129	0.0534362
HECTD3	hsa-mir-135a*	-0.698969	0.0535403
SNX29	hsa-mir-1258	-0.698659	0.0537468
U2AF1L4	hsa-mir-1268	-0.698573	0.0537468
PNPLA7	hsa-mir-1268	-0.698475	0.0537468
CLDN5	hsa-mir-135a*	-0.698187	0.0539377
CCDC43	hsa-mir-30a	-0.698108	0.0539377
DLG2	hsa-mir-27a*	-0.698081	0.0539377
GPA33	hsa-mir-135a*	-0.697962	0.054022
NGB	hsa-mir-27a*	-0.697701	0.0542198
SPATS2	hsa-mir-145	-0.697596	0.0542857
RAB37	hsa-mir-135a*	-0.697294	0.0544091
ANKRD54	hsa-mir-135a*	-0.697126	0.0545552
XPNPEP3	hsa-mir-675	-0.696974	0.0546316
WDR7	hsa-mir-372	-0.696927	0.0546316
R3HDM1	hsa-mir-30e	-0.696547	0.0546316
CCBP2	hsa-mir-491-5p	-0.696471	0.0546316
STK35	hsa-mir-145	-0.696429	0.0546316
SMG5	hsa-mir-145	-0.696235	0.0546316
FAM107A	hsa-mir-675	-0.696208	0.0546316
PMM1	hsa-mir-135a*	-0.696107	0.0546316
GTF2H3	hsa-mir-218	-0.695259	0.0552267
RNF219	hsa-mir-218	-0.695232	0.0552267
ZDHHC7	hsa-mir-135a*	-0.694963	0.0552828
TMEM97	hsa-mir-145	-0.694946	0.0552828
KCNN3	hsa-mir-182	-0.694941	0.0552828
VKORC1L1	hsa-mir-30a	-0.694234	0.0556845
ITM2C	hsa-mir-99b*	-0.694225	0.0556845
IPPK	hsa-mir-145	-0.694153	0.0557139
SSR1	hsa-mir-30a	-0.693996	0.0557879
FAM172A	hsa-mir-99b*	-0.693869	0.0558864
NAA15	hsa-mir-195	-0.693781	0.0559046
EIF2C3	hsa-mir-30a	-0.693757	0.0559046
DCAF12	hsa-mir-378	-0.69362	0.0559706
PFKFB4	hsa-mir-195	-0.693496	0.0559706
CLYBL	hsa-mir-1268	-0.693251	0.05599
KIAA0513	hsa-mir-93	-0.693168	0.0560023
USP6NL	hsa-mir-139-5p	-0.693126	0.0560023
OTUB2	hsa-mir-378	-0.693063	0.0560023
FKTN	hsa-mir-675	-0.693047	0.0560023
SH3BGRL2	hsa-mir-135a*	-0.69259	0.0562071
P2RX1	hsa-mir-1268	-0.69258	0.0562071
DPY19L4	hsa-mir-195	-0.69254	0.0562071
VKORC1L1	hsa-mir-30c	-0.692444	0.0562071
MYO6	hsa-mir-145	-0.692374	0.0562071
NCAM1	hsa-mir-96	-0.692361	0.0562071
TFRC	hsa-mir-145	-0.692354	0.0562071
ZFP3	hsa-mir-135a*	-0.692075	0.0563347
PERP	hsa-mir-933	-0.692064	0.0563347
SAMD9L	hsa-mir-183	-0.692002	0.0563515
FAM91A1	hsa-mir-30e	-0.691871	0.0563588
IL5RA	hsa-mir-675	-0.691849	0.0563588
ALDH4A1	hsa-mir-378	-0.691844	0.0563588
FKBP5	hsa-mir-99b*	-0.691806	0.0563588
UBA6	hsa-mir-145	-0.691558	0.0563916
JAZF1	hsa-mir-93	-0.691429	0.0563916
PLAGL2	hsa-mir-143	-0.691372	0.0563916
CNST	hsa-mir-1201	-0.691094	0.0564441
SLC22A23	hsa-mir-675	-0.690962	0.0565299
MME	hsa-mir-9	-0.690829	0.0565446
GPM6B	hsa-mir-183	-0.690491	0.0567698
C13orf18	hsa-mir-195	-0.690149	0.0570391
SLC7A6	hsa-mir-9	-0.690139	0.0570391
SSR1	hsa-mir-30c	-0.690024	0.0570665
ROD1	hsa-mir-143	-0.689877	0.0571925
LRRFIP1	hsa-mir-1258	-0.689261	0.0575646
UBFD1	hsa-mir-302a	-0.689106	0.0575859
MALL	hsa-mir-135a*	-0.688868	0.0578318
PNPLA7	hsa-mir-675	-0.68852	0.0580072
PPP3R1	hsa-mir-30c	-0.6885	0.0580072
RPUSD1	hsa-mir-378	-0.687726	0.0586499
ZDHHC7	hsa-mir-99b*	-0.687133	0.0590619
GATAD2A	hsa-mir-378	-0.686784	0.05916
TOMM40L	hsa-mir-27a*	-0.686604	0.0593358
EDN3	hsa-mir-1268	-0.686403	0.0593557
NONO	hsa-mir-10b	-0.686402	0.0593557
ANKRD24	hsa-mir-1268	-0.686383	0.0593557
DACH1	hsa-mir-145	-0.685905	0.059893
SMARCD2	hsa-mir-30e	-0.685688	0.0599529
SRP72	hsa-mir-218	-0.685649	0.0599529
SRL	hsa-mir-99b*	-0.685615	0.0599529
DHRS11	hsa-mir-675	-0.685508	0.0599529
FOXN2	hsa-mir-9	-0.685293	0.0600448
CDC7	hsa-mir-30c	-0.685139	0.0600649
SLC9A9	hsa-mir-1258	-0.685098	0.0600649
FOXF2	hsa-mir-182	-0.684999	0.0601372
AP2A2	hsa-mir-135a*	-0.684843	0.0602237
PGM3	hsa-mir-30e	-0.684627	0.060407
GPT2	hsa-mir-145	-0.684615	0.060407
YPEL1	hsa-mir-372	-0.68451	0.060421
ZNF10	hsa-mir-1268	-0.684432	0.060421
SMARCA4	hsa-mir-139-5p	-0.684426	0.060421
FBLN1	hsa-mir-99b*	-0.684295	0.0604414
PSME3	hsa-mir-30c	-0.684239	0.0604414
CHD7	hsa-mir-30a	-0.68404	0.0604414
SMARCA5	hsa-mir-30e	-0.684008	0.0604414
PLAGL2	hsa-mir-378	-0.683895	0.0604414
MEF2C	hsa-mir-183	-0.683883	0.0604414
ECHDC2	hsa-mir-1268	-0.683377	0.06087
MEOX1	hsa-mir-99b*	-0.683256	0.0609535
FGFRL1	hsa-mir-147b	-0.683226	0.0609535
TP53INP2	hsa-mir-491-5p	-0.68318	0.0609554
SDCCAG3	hsa-mir-30e	-0.683081	0.0609707
EEA1	hsa-mir-30c	-0.682636	0.0614438
HELLS	hsa-mir-30e	-0.682215	0.0617879
FOXO1	hsa-mir-96	-0.682203	0.0617879
ZNF25	hsa-mir-93	-0.682148	0.0618034
C13orf37	hsa-mir-30c	-0.681921	0.0620485
USP2	hsa-mir-135a*	-0.681183	0.0627472
AGPAT9	hsa-mir-1268	-0.680975	0.0629058
BTN2A1	hsa-mir-675	-0.680943	0.0629058
KIAA1199	hsa-mir-29c	-0.680887	0.062911
CAMK2G	hsa-mir-27a*	-0.680694	0.0630555
EBF1	hsa-mir-96	-0.680462	0.063205
CLDN12	hsa-mir-195	-0.680341	0.0632984
SLC2A1	hsa-mir-378	-0.679976	0.0635825
ZBTB4	hsa-mir-27a*	-0.679959	0.0635825
ABCB6	hsa-mir-29c	-0.679553	0.0635908
CNST	hsa-mir-675	-0.679552	0.0635908
CAMK2B	hsa-mir-1268	-0.679513	0.0635908
SLC9A1	hsa-mir-99b*	-0.679429	0.0635908
SH3GL2	hsa-mir-182	-0.679335	0.0635908
SDCCAG3	hsa-mir-30a	-0.679311	0.0635908
H3F3B	hsa-mir-99b*	-0.679187	0.063603
EZH1	hsa-mir-1268	-0.678965	0.0637495
SNHG3-RCC1	hsa-mir-218	-0.678926	0.0637495
SLC36A1	hsa-mir-135a*	-0.678788	0.0637495
KIAA1199	hsa-mir-338-3p	-0.678764	0.0637495
KIF16B	hsa-mir-218	-0.678648	0.0638499
GFRA2	hsa-mir-675	-0.678319	0.0641039
GXYLT1	hsa-mir-30a	-0.678229	0.0641039
C1orf21	hsa-mir-1268	-0.678141	0.0641039
MTDH	hsa-mir-30a	-0.678123	0.0641039
GNAO1	hsa-mir-182	-0.677984	0.0641783
SLC25A23	hsa-mir-135a*	-0.677763	0.0642511
SH3BP4	hsa-mir-218	-0.677511	0.0643265
RRP1B	hsa-mir-218	-0.677404	0.0643265
DCAF7	hsa-mir-302a	-0.677397	0.0643265
SMPD3	hsa-mir-135a*	-0.677041	0.0646345
C3orf70	hsa-mir-27a*	-0.676924	0.0646624
CUGBP2	hsa-mir-96	-0.676763	0.0647285
ACPT	hsa-mir-675	-0.676703	0.0647285
ANK2	hsa-mir-93	-0.676513	0.0647834
FZD9	hsa-mir-145	-0.676497	0.0647834
BTG1	hsa-mir-183	-0.67645	0.0647834
PATL1	hsa-mir-10b	-0.676331	0.0647834
CUGBP2	hsa-mir-27a*	-0.676176	0.0648492
CCBP2	hsa-mir-182*	-0.675881	0.064968
PCYOX1	hsa-mir-1268	-0.675785	0.064968
MALL	hsa-mir-491-5p	-0.675195	0.0654351
ERH	hsa-mir-329	-0.675157	0.0654351
SLC39A10	hsa-mir-143	-0.674983	0.0655629
GPER	hsa-mir-1268	-0.67491	0.0656072
FKBP3	hsa-mir-30a	-0.674639	0.0658684
ALKBH5	hsa-mir-93	-0.674504	0.0659993
CYB561	hsa-mir-30a	-0.67412	0.0662074
SR140	hsa-mir-139-5p	-0.674109	0.0662074
FAM123B	hsa-mir-329	-0.673303	0.0669352
SH3GL2	hsa-mir-675	-0.672517	0.0675954
MAPKAPK3	hsa-mir-145	-0.672438	0.0675954
NTN1	hsa-mir-1268	-0.672313	0.0676439
MTFMT	hsa-mir-9	-0.672161	0.0677457
LOC401321	hsa-mir-675	-0.672003	0.0679114
ZNF200	hsa-mir-30c	-0.67189	0.0680143
SHROOM4	hsa-mir-96	-0.671785	0.0681055
SYNPO2	hsa-mir-27a*	-0.671137	0.0684167
DNALI1	hsa-mir-1268	-0.671109	0.0684167
NCAM1	hsa-mir-27a*	-0.671089	0.0684167
NKX2-3	hsa-mir-27a*	-0.671078	0.0684167
PRRG1	hsa-mir-30e	-0.670968	0.0684167
ADAMTS9	hsa-mir-30e	-0.670949	0.0684167
CUGBP2	hsa-mir-93	-0.670905	0.0684167
PTBP1	hsa-mir-9	-0.670903	0.0684167
NAA15	hsa-mir-186	-0.670893	0.0684167
FAM57A	hsa-mir-30a	-0.670767	0.0684167
CHSY1	hsa-mir-338-3p	-0.670669	0.0684472
PTPN6	hsa-mir-1268	-0.670533	0.0684675
TMX4	hsa-mir-890	-0.67028	0.0687143
MFN2	hsa-mir-1268	-0.670119	0.0688831
MUSTN1	hsa-mir-1268	-0.670082	0.0688831
SSR1	hsa-mir-30e	-0.669852	0.0689865
CLDN2	hsa-mir-218	-0.669134	0.0697321
STK32B	hsa-mir-1268	-0.669074	0.0697622
ARHGAP17	hsa-mir-675	-0.669034	0.0697632
C7orf42	hsa-mir-145	-0.668727	0.070006
SLC7A6	hsa-mir-29c	-0.668701	0.070006
BCL2	hsa-mir-27a*	-0.668687	0.070006
GSPT1	hsa-mir-933	-0.668662	0.070006
PTK7	hsa-mir-145	-0.668271	0.0703535
RALGPS2	hsa-mir-675	-0.668073	0.0705006
SLC7A2	hsa-mir-675	-0.668025	0.0705006
NMT1	hsa-mir-147b	-0.668013	0.0705006
C7orf41	hsa-mir-93	-0.667925	0.0705152
CNOT6L	hsa-mir-145	-0.667874	0.0705216
KCNMA1	hsa-mir-93	-0.667651	0.070526
FOXN3	hsa-mir-135a*	-0.667637	0.070526
CUGBP2	hsa-mir-182	-0.667591	0.070526
CARHSP1	hsa-mir-145	-0.66754	0.070526
ORC2L	hsa-mir-145	-0.667494	0.070526
RAD23B	hsa-mir-195	-0.667472	0.070526
GALNTL1	hsa-mir-1268	-0.667452	0.070526
FASTKD2	hsa-mir-145	-0.667388	0.0705622
MFAP5	hsa-mir-491-5p	-0.667235	0.0707045
YEATS4	hsa-mir-218	-0.667188	0.0707045
GLDN	hsa-mir-1258	-0.667156	0.0707045
FAHD1	hsa-mir-30e	-0.66696	0.0707727
FNBP1	hsa-mir-27a*	-0.666951	0.0707727
EED	hsa-mir-30a	-0.666934	0.0707727
TTC3	hsa-mir-1268	-0.666849	0.0707837
HNF1B	hsa-mir-675	-0.666594	0.0709904
CGNL1	hsa-mir-21*	-0.666591	0.0709904
TMEM127	hsa-mir-135a*	-0.666454	0.0710446
MAGI1	hsa-mir-99b*	-0.666439	0.0710446
ADO	hsa-mir-30a	-0.666284	0.0711552
RBM12	hsa-mir-30e	-0.666256	0.0711552
GLCE	hsa-mir-30a	-0.666248	0.0711552
KLHL8	hsa-mir-183	-0.666202	0.0711668
CLIC5	hsa-mir-135a*	-0.666154	0.071178
MSI2	hsa-mir-30a	-0.666018	0.071178
SOX8	hsa-mir-675	-0.665939	0.0712161
CUGBP2	hsa-mir-1268	-0.665602	0.0715959
RALGAPB	hsa-mir-378	-0.665478	0.0716267
SORCS1	hsa-mir-1268	-0.665471	0.0716267
GPCPD1	hsa-mir-29c	-0.665204	0.0718982
GLDN	hsa-mir-491-5p	-0.664996	0.0720921
MOBKL2C	hsa-mir-99b*	-0.664893	0.0721228
C10orf54	hsa-mir-675	-0.664796	0.0721228
FXYD5	hsa-mir-139-5p	-0.664691	0.0721228
CHD7	hsa-mir-30e	-0.664654	0.0721228
FAM84B	hsa-mir-139-5p	-0.664578	0.0721505
TACC1	hsa-mir-93	-0.664482	0.0721858
ZNRF3	hsa-mir-195	-0.664407	0.0721858
SLC4A5	hsa-mir-675	-0.664277	0.072315
TAPT1	hsa-mir-93	-0.66412	0.0724341
CLYBL	hsa-mir-99b*	-0.663843	0.072695
SFRS1	hsa-mir-9	-0.663763	0.072695
PPAPDC2	hsa-mir-9	-0.663709	0.0727079
GPCPD1	hsa-mir-186	-0.663626	0.0727194
RALGAPB	hsa-mir-30c	-0.66345	0.0728133
ZZEF1	hsa-mir-675	-0.663379	0.0728634
PEG3	hsa-mir-99b*	-0.663209	0.0730575
GFRA2	hsa-mir-135a*	-0.663165	0.0730678
FLJ35220	hsa-mir-99b*	-0.662963	0.0732059
MKNK2	hsa-mir-135a*	-0.662947	0.0732059
ZXDC	hsa-mir-27a*	-0.662922	0.0732059
SAMD5	hsa-mir-145	-0.662805	0.0733242
S100A11	hsa-mir-143	-0.662678	0.0733479
ZNF135	hsa-mir-27a*	-0.662541	0.0733767
C22orf29	hsa-mir-145	-0.66251	0.0733767
SAMD5	hsa-mir-195	-0.662379	0.073514
CXCL12	hsa-mir-135a*	-0.662136	0.0737706
SFRP1	hsa-mir-491-5p	-0.662132	0.0737706
GCLM	hsa-mir-10b	-0.662087	0.0737824
MAP7	hsa-mir-195	-0.661988	0.0738061
SRPK1	hsa-mir-186	-0.661841	0.0738061
TAGLN	hsa-mir-675	-0.661785	0.0738061
SYNJ2BP	hsa-mir-1268	-0.661732	0.0738061
MEF2D	hsa-mir-182	-0.661675	0.0738061
AEN	hsa-mir-145	-0.661602	0.0738061
CCNL2	hsa-mir-145*	-0.661561	0.0738061
GLIPR2	hsa-mir-1268	-0.661306	0.0740675
MST1	hsa-mir-135a*	-0.660901	0.0743491
EEA1	hsa-mir-145	-0.660896	0.0743491
SLC29A4	hsa-mir-675	-0.660845	0.0743708
DCAF12	hsa-mir-139-5p	-0.660764	0.0744374
FAM136A	hsa-mir-29c	-0.660492	0.0746455
SPOP	hsa-mir-675	-0.660419	0.07468
CBX2	hsa-mir-145	-0.660285	0.0747791
LMO3	hsa-mir-93	-0.660169	0.0748041
ZNF197	hsa-mir-145	-0.659923	0.0748961
FAM102A	hsa-mir-491-5p	-0.659923	0.0748961
PGD	hsa-mir-145	-0.659911	0.0748961
DLST	hsa-mir-675	-0.659772	0.0749416
ZNF471	hsa-mir-27a*	-0.659707	0.0749835
IKZF1	hsa-mir-182	-0.659578	0.0750691
SLC8A2	hsa-mir-27a*	-0.659431	0.0751628
P4HA2	hsa-mir-491-5p	-0.659307	0.0751628
SOX9	hsa-mir-218	-0.659214	0.0751628
XPO5	hsa-mir-143	-0.659208	0.0751628
C16orf53	hsa-mir-378	-0.659001	0.0753187
DCAF7	hsa-mir-145	-0.658973	0.0753187
KCNAB1	hsa-mir-27a*	-0.658922	0.0753187
P2RX1	hsa-mir-675	-0.658907	0.0753187
KIAA0513	hsa-mir-27a*	-0.6585	0.0757112
C1orf115	hsa-mir-1268	-0.658488	0.0757112
SFRP1	hsa-mir-135a*	-0.658392	0.0757158
PRPH	hsa-mir-1268	-0.658332	0.0757158
C13orf34	hsa-mir-30a	-0.658325	0.0757158
RFNG	hsa-mir-1268	-0.65832	0.0757158
SEMA6A	hsa-mir-1268	-0.658272	0.0757241
RGS11	hsa-mir-1268	-0.658243	0.0757241
POLR1D	hsa-mir-30e	-0.658096	0.075866
RXRA	hsa-mir-99b*	-0.658023	0.075866
FAM81A	hsa-mir-195	-0.658006	0.075866
PRRT2	hsa-mir-1268	-0.657859	0.075866
LSM14A	hsa-mir-182	-0.657832	0.075866
ANKRD54	hsa-mir-372	-0.65779	0.075866
RER1	hsa-mir-143	-0.657758	0.075866
LRRFIP1	hsa-mir-99b*	-0.65754	0.0761077
SNX29	hsa-mir-96	-0.657524	0.0761077
FYN	hsa-mir-183	-0.657345	0.0762337
KDM3A	hsa-mir-30c	-0.657336	0.0762337
PDE7B	hsa-mir-182	-0.657141	0.0763472
CERK	hsa-mir-675	-0.657066	0.0763472
OTUB2	hsa-mir-29c	-0.657055	0.0763472
MYO6	hsa-mir-143	-0.656854	0.0764163
DEK	hsa-mir-186	-0.656737	0.0764995
SH2B1	hsa-mir-491-5p	-0.656678	0.0765007
RCC2	hsa-mir-29c	-0.656621	0.0765007
HECW2	hsa-mir-9	-0.656575	0.0765007
TMEM184B	hsa-mir-378	-0.656555	0.0765007
GREM2	hsa-mir-183	-0.656488	0.0765038
CLDN1	hsa-mir-29c	-0.656335	0.0766128
AVL9	hsa-mir-30c	-0.65631	0.0766128
C4orf46	hsa-mir-9	-0.65612	0.0767251
MMACHC	hsa-mir-145	-0.656097	0.0767251
SLC7A5	hsa-mir-145	-0.655765	0.0769283
COLQ	hsa-mir-1268	-0.655754	0.0769283
DCAF7	hsa-mir-143	-0.655746	0.0769283
ZNF69	hsa-mir-1268	-0.655719	0.0769283
PLAGL2	hsa-mir-30c	-0.655628	0.0769618
CD36	hsa-mir-93	-0.655627	0.0769618
SLC7A5	hsa-mir-147	-0.655534	0.0769644
NCAM1	hsa-mir-99b*	-0.655518	0.0769644
C14orf43	hsa-mir-99b*	-0.655391	0.0769644
OTUD6B	hsa-mir-30e	-0.655305	0.0769779
IL1A	hsa-mir-30c	-0.654997	0.0772728
PNPLA7	hsa-mir-135a*	-0.654971	0.0772728
BZW2	hsa-mir-218	-0.654903	0.0773237
PAQR5	hsa-mir-675	-0.654634	0.0776277
LDLRAP1	hsa-mir-135a*	-0.654314	0.077957
NKD1	hsa-mir-195	-0.654231	0.077981
SLC4A4	hsa-mir-1258	-0.654164	0.077981
ATP6V0A1	hsa-mir-135a*	-0.654108	0.0780082
DUSP19	hsa-mir-1268	-0.654049	0.0780459
PQLC1	hsa-mir-675	-0.653925	0.0781832
CELSR3	hsa-mir-30c	-0.653852	0.0782091
CHD7	hsa-mir-139-5p	-0.653839	0.0782091
PAAF1	hsa-mir-30e	-0.653801	0.0782142
FAM107A	hsa-mir-491-5p	-0.653697	0.0783207
GRHL2	hsa-mir-30c	-0.653409	0.0785605
IL8	hsa-mir-302a	-0.65338	0.0785605
TMEM47	hsa-mir-182	-0.653266	0.0786141
ZBED4	hsa-mir-30c	-0.65315	0.0787393
FAM91A1	hsa-mir-30a	-0.6531	0.0787629
FERMT1	hsa-mir-933	-0.653013	0.0788404
ABCE1	hsa-mir-29c	-0.652893	0.0788879
CBFB	hsa-mir-30e	-0.652882	0.0788879
TOX2	hsa-mir-675	-0.652819	0.0789329
RNF150	hsa-mir-27a*	-0.652473	0.0793077
RGMA	hsa-mir-182	-0.652359	0.0794315
HMGB3	hsa-mir-30a	-0.652226	0.0794792
TSPAN7	hsa-mir-1258	-0.652161	0.079526
WDR51B	hsa-mir-30e	-0.652044	0.0796527
ADARB1	hsa-mir-1268	-0.651959	0.0796808
CCND1	hsa-mir-147b	-0.651873	0.0796828
SMARCA5	hsa-mir-30a	-0.651856	0.0796828
IPPK	hsa-mir-139-5p	-0.651345	0.079981
GLIPR2	hsa-mir-675	-0.651344	0.079981
ANGPT1	hsa-mir-27a*	-0.651319	0.079981
ZADH2	hsa-mir-1268	-0.651297	0.079981
CCND1	hsa-mir-147	-0.651297	0.079981
TLE4	hsa-mir-93	-0.651272	0.079981
RAX2	hsa-mir-1268	-0.65122	0.079981
ALPP	hsa-mir-1268	-0.651158	0.079981
DUSP8	hsa-mir-1286	-0.651157	0.079981
PRLR	hsa-mir-139-5p	-0.651126	0.079981
BTN2A1	hsa-mir-99b*	-0.651124	0.079981
EDN3	hsa-mir-491-5p	-0.650933	0.0801177
PLA2G2A	hsa-mir-491-5p	-0.650808	0.0801892
C17orf85	hsa-mir-675	-0.650509	0.0804224
CCNE1	hsa-mir-195	-0.650495	0.0804224
MTMR9	hsa-mir-93	-0.650436	0.0804224
ORC2L	hsa-mir-30e	-0.650363	0.0804851
GPR180	hsa-mir-143	-0.650262	0.0805191
FMO5	hsa-mir-135a*	-0.650238	0.0805191
TSGA14	hsa-mir-30a	-0.650188	0.0805191
CASD1	hsa-mir-421	-0.650159	0.0805191
FAM168B	hsa-mir-1286	-0.649958	0.0806998
CD96	hsa-mir-182	-0.649865	0.0807914
JPH1	hsa-mir-933	-0.649481	0.0812863
SMCR7L	hsa-mir-10b	-0.649242	0.0813782
MTHFD1L	hsa-mir-9	-0.64921	0.0813782
RAB7B	hsa-mir-99b*	-0.64919	0.0813782
VIPR1	hsa-mir-1268	-0.649074	0.0814553
RGMA	hsa-mir-93	-0.648942	0.0814629
TTYH3	hsa-mir-218	-0.648937	0.0814629
CCNE2	hsa-mir-30a	-0.64887	0.0814651
MOGS	hsa-mir-143	-0.648824	0.0814742
SLC25A22	hsa-mir-29c	-0.648787	0.0814742
TGFBI	hsa-mir-9	-0.648718	0.0814742
FXN	hsa-mir-135a*	-0.648531	0.081609
C2orf15	hsa-mir-9	-0.648471	0.081609
RXRA	hsa-mir-135a*	-0.648448	0.081609
ADAMTS9	hsa-mir-9	-0.648316	0.0816624
TMEM201	hsa-mir-378	-0.64825	0.081713
FGFRL1	hsa-mir-139-5p	-0.648107	0.0817294
LDLRAD3	hsa-mir-9	-0.648096	0.0817294
PHF1	hsa-mir-93	-0.648064	0.0817294
SETBP1	hsa-mir-99b*	-0.648043	0.0817294
VMA21	hsa-mir-195	-0.647972	0.0817901
FUS	hsa-mir-145	-0.647928	0.0818076
MYADM	hsa-mir-182	-0.647608	0.0821557
WIPF1	hsa-mir-96	-0.647429	0.0823341
EPM2AIP1	hsa-mir-27a*	-0.647145	0.0825731
ZER1	hsa-mir-135a*	-0.647113	0.0825731
ME1	hsa-mir-30a	-0.647082	0.0825731
DNAL1	hsa-mir-218	-0.647082	0.0825731
CELSR3	hsa-mir-139-5p	-0.647046	0.0825731
C20orf194	hsa-mir-27a*	-0.647038	0.0825731
HIST3H2A	hsa-mir-9	-0.646955	0.0825731
CRBN	hsa-mir-27a*	-0.646954	0.0825731
GLCE	hsa-mir-30c	-0.646874	0.0825927
C1orf109	hsa-mir-145*	-0.646726	0.0826499
NCAPG	hsa-mir-9	-0.646719	0.0826499
C10orf54	hsa-mir-135a*	-0.6467	0.0826499
HAUS2	hsa-mir-675	-0.646657	0.0826499
HMGB3	hsa-mir-30e	-0.646588	0.0826499
ZNF696	hsa-mir-145	-0.646523	0.0826499
NR3C2	hsa-mir-421	-0.646447	0.0826499
PPP1R16B	hsa-mir-182	-0.646417	0.0826499
PACSIN1	hsa-mir-27a*	-0.646323	0.0826924
MAL	hsa-mir-1268	-0.646237	0.0826924
DNAJC14	hsa-mir-9	-0.646202	0.0826924
HNRNPA3	hsa-mir-30e	-0.645879	0.0830916
C2orf88	hsa-mir-93	-0.645818	0.0831358
BRUNOL6	hsa-mir-675	-0.645659	0.0832403
BAIAP2L1	hsa-mir-933	-0.645572	0.0832403
CCL21	hsa-mir-1268	-0.645571	0.0832403
CYYR1	hsa-mir-183	-0.64556	0.0832403
SUPT16H	hsa-mir-195	-0.645464	0.0832902
ProSAPiP1	hsa-mir-145	-0.645311	0.083473
GLDN	hsa-mir-675	-0.645235	0.083473
MYH11	hsa-mir-99b*	-0.645235	0.083473
PRRT2	hsa-mir-99b*	-0.645138	0.0834787
PRLR	hsa-mir-145	-0.645099	0.0834787
MCHR2	hsa-mir-675	-0.644966	0.0834787
CYB561	hsa-mir-30e	-0.644941	0.0834787
PDSS1	hsa-mir-30c	-0.644805	0.0836159
INTS2	hsa-mir-30e	-0.644779	0.0836159
SLC25A34	hsa-mir-1268	-0.644717	0.083647
MEIS2	hsa-mir-1268	-0.64457	0.0836982
NBEA	hsa-mir-93	-0.644568	0.0836982
SCARA5	hsa-mir-1268	-0.644532	0.0837004
ZNF792	hsa-mir-139-5p	-0.644444	0.0837297
RNF43	hsa-mir-933	-0.644313	0.0837827
ZNF264	hsa-mir-99b*	-0.644175	0.0838645
IVNS1ABP	hsa-mir-421	-0.644048	0.0838645
C14orf28	hsa-mir-93	-0.643978	0.0838645
NID2	hsa-mir-9	-0.64393	0.0838645
LDB3	hsa-mir-182	-0.643847	0.0838717
PRRT2	hsa-mir-675	-0.643753	0.0838717
CCND1	hsa-mir-302a	-0.643746	0.0838717
HSPA8	hsa-mir-147b	-0.643674	0.0838717
IGSF3	hsa-mir-135a*	-0.643646	0.0838717
AKAP7	hsa-mir-675	-0.643381	0.0841068
LRRN3	hsa-mir-96	-0.643297	0.0841068
CCNL2	hsa-mir-195	-0.643232	0.0841068
NAA15	hsa-mir-218	-0.643176	0.0841068
CDH23	hsa-mir-1268	-0.643162	0.0841068
LAMB1	hsa-mir-9	-0.643052	0.0841075
TGM2	hsa-mir-1268	-0.642969	0.084181
HECTD3	hsa-mir-675	-0.642702	0.0843665
ORC2L	hsa-mir-30a	-0.642671	0.0843665
SMCR7L	hsa-mir-29c	-0.642629	0.0843843
MFN2	hsa-mir-27a*	-0.642506	0.0843878
TULP4	hsa-mir-145	-0.642492	0.0843878
CBX2	hsa-mir-30e	-0.642456	0.0843878
FAM57A	hsa-mir-302a	-0.642441	0.0843878
CHD9	hsa-mir-93	-0.642437	0.0843878
U2AF1	hsa-mir-186	-0.641984	0.0848448
PDE7B	hsa-mir-93	-0.641862	0.0848849
CD300LG	hsa-mir-135a*	-0.641827	0.0848849
CLDN5	hsa-mir-1268	-0.641744	0.0848849
FYN	hsa-mir-182	-0.641636	0.0849776
IL17RD	hsa-mir-675	-0.641595	0.0849946
GZMB	hsa-mir-378	-0.64145	0.0850264
PRKCA	hsa-mir-27a*	-0.641421	0.0850264
TRIM65	hsa-mir-145	-0.641343	0.0850321
SENP5	hsa-mir-30e	-0.641325	0.0850321
SSH2	hsa-mir-96	-0.641287	0.0850443
VEGFA	hsa-mir-29c	-0.641185	0.0850621
EPM2A	hsa-mir-27a*	-0.641092	0.0850621
MFAP3	hsa-mir-933	-0.64107	0.0850621
LPCAT1	hsa-mir-378	-0.641033	0.0850621
AP2A2	hsa-mir-99b*	-0.640802	0.0851076
COG5	hsa-mir-933	-0.64079	0.0851076
TULP4	hsa-mir-30a	-0.640755	0.0851076
ZBTB4	hsa-mir-93	-0.640721	0.0851076
RAB26	hsa-mir-135a*	-0.64057	0.0852602
MFN2	hsa-mir-99b*	-0.640541	0.0852602
KIF21B	hsa-mir-30c	-0.640476	0.0853153
PDSS1	hsa-mir-30a	-0.640198	0.0855432
ADAM9	hsa-mir-30e	-0.640147	0.0855432
HNRNPC	hsa-mir-186	-0.640078	0.0855432
KIF3B	hsa-mir-195	-0.640065	0.0855432
GFRA2	hsa-mir-491-5p	-0.640046	0.0855432
CBLN3	hsa-mir-96	-0.639986	0.0855432
LYST	hsa-mir-93	-0.639969	0.0855432
MYCBP	hsa-mir-10b	-0.639796	0.0856747
SYNJ2BP	hsa-mir-93	-0.639658	0.0857266
XPO7	hsa-mir-195	-0.639644	0.0857266
EIF2B2	hsa-mir-195	-0.639479	0.0858906
UGT8	hsa-mir-218	-0.63898	0.0864001
CDK6	hsa-mir-139-5p	-0.638929	0.0864324
ATPAF1	hsa-mir-99b*	-0.638832	0.08649
ME1	hsa-mir-30e	-0.638815	0.08649
CNOT6L	hsa-mir-9	-0.638747	0.08649
BCL6B	hsa-mir-302a	-0.638518	0.086706
MRPL42	hsa-mir-143	-0.638432	0.0867974
SLFN13	hsa-mir-1268	-0.63836	0.0868066
RDX	hsa-mir-182	-0.638336	0.0868066
CCNL2	hsa-mir-139-5p	-0.638156	0.0869982
MOBKL2A	hsa-mir-27a*	-0.638079	0.0869982
FAM117A	hsa-mir-675	-0.638052	0.0869982
MOCS1	hsa-mir-99b*	-0.63804	0.0869982
SLC12A2	hsa-mir-933	-0.637935	0.0869982
RAB37	hsa-mir-1268	-0.637907	0.0869982
EAF1	hsa-mir-30c	-0.637888	0.0869982
JAM3	hsa-mir-182	-0.637722	0.0871901
BAIAP2	hsa-mir-135a*	-0.637667	0.0871901
LRRC19	hsa-mir-135a*	-0.637394	0.0874173
HTR4	hsa-mir-675	-0.637246	0.0875056
CCDC43	hsa-mir-30e	-0.637067	0.0876108
HMGXB3	hsa-mir-145	-0.637062	0.0876108
LRTOMT	hsa-mir-1286	-0.636864	0.0877587
YTHDF2	hsa-mir-145	-0.636778	0.0877587
CYB5R1	hsa-mir-27a*	-0.636777	0.0877587
CLDN8	hsa-mir-93	-0.636763	0.0877587
DNAL1	hsa-mir-29c	-0.63661	0.0877587
SENP5	hsa-mir-30c	-0.636582	0.0877587
SIRT5	hsa-mir-145	-0.636557	0.0877587
EIF4E3	hsa-mir-27a*	-0.636546	0.0877587
ADAMDEC1	hsa-mir-182	-0.636512	0.0877587
ZNF557	hsa-mir-675	-0.636487	0.0877587
PPM1H	hsa-mir-933	-0.636469	0.0877587
SR140	hsa-mir-29c	-0.636325	0.0878134
SFMBT2	hsa-mir-675	-0.636186	0.0878134
RGL1	hsa-mir-93	-0.636158	0.0878134
NEDD4L	hsa-mir-1268	-0.636145	0.0878134
SURF6	hsa-mir-145	-0.636059	0.0878983
C1orf183	hsa-mir-675	-0.635939	0.0879187
SFMBT1	hsa-mir-218	-0.635928	0.0879187
DPY19L3	hsa-mir-218	-0.635926	0.0879187
RERG	hsa-mir-93	-0.635901	0.0879187
NOS1AP	hsa-mir-1268	-0.635799	0.0880353
DHDDS	hsa-mir-491-5p	-0.635747	0.0880718
MAPK3	hsa-mir-675	-0.635685	0.0881256
FAM55A	hsa-mir-675	-0.635397	0.0884023
NFIB	hsa-mir-372	-0.635269	0.0885157
ALDH4A1	hsa-mir-145	-0.635137	0.0886343
FLRT2	hsa-mir-99b*	-0.63507	0.088696
DLG3	hsa-mir-933	-0.635012	0.0887112
PLCXD1	hsa-mir-675	-0.634846	0.08887
MGLL	hsa-mir-491-5p	-0.634242	0.089617
ERBB4	hsa-mir-675	-0.634123	0.0897651
WIPF1	hsa-mir-182	-0.634059	0.0897816
PBX3	hsa-mir-93	-0.634054	0.0897816
CYB561	hsa-mir-139-5p	-0.634021	0.0897884
ATP6V0A1	hsa-mir-675	-0.633945	0.0898405
MXD4	hsa-mir-27a*	-0.633906	0.0898405
CALD1	hsa-mir-93	-0.63372	0.0900754
SRL	hsa-mir-135a*	-0.633688	0.0900754
EVI5	hsa-mir-182	-0.633594	0.0900754
AVEN	hsa-mir-30e	-0.633539	0.0901036
GCNT2	hsa-mir-675	-0.633431	0.0902331
RER1	hsa-mir-139-5p	-0.633256	0.090473
ATPAF1	hsa-mir-27a*	-0.633067	0.090509
MEF2D	hsa-mir-491-5p	-0.633057	0.090509
CASZ1	hsa-mir-1268	-0.632985	0.090509
GOLT1A	hsa-mir-378	-0.632976	0.090509
MXD1	hsa-mir-135a*	-0.632859	0.090509
MED1	hsa-mir-195	-0.632832	0.090509
C10orf35	hsa-mir-218	-0.632809	0.090509
HNRNPF	hsa-mir-139-5p	-0.632764	0.090509
GRHL2	hsa-mir-143	-0.632752	0.090509
SLC22A3	hsa-mir-143	-0.632745	0.090509
GFRA1	hsa-mir-1201	-0.632543	0.0907462
CCNE2	hsa-mir-9	-0.632499	0.0907721
ACBD5	hsa-mir-302a	-0.632231	0.0911009
EML1	hsa-mir-27a*	-0.631895	0.0914365
GAS7	hsa-mir-1201	-0.631741	0.0915459
HSPA8	hsa-mir-147	-0.631736	0.0915459
BEX4	hsa-mir-183	-0.63169	0.0915459
C13orf18	hsa-mir-30a	-0.631642	0.0915459
SETBP1	hsa-mir-27a*	-0.631636	0.0915459
CBX2	hsa-mir-29c	-0.631602	0.0915459
C7orf42	hsa-mir-9	-0.631601	0.0915459
C7orf41	hsa-mir-27a*	-0.631552	0.0915703
C9orf140	hsa-mir-145*	-0.6315	0.0915703
ATP6V0A1	hsa-mir-1268	-0.631441	0.0916218
SLC12A2	hsa-mir-195	-0.631352	0.0916763
CCBP2	hsa-mir-1268	-0.631222	0.0917367
MSRB3	hsa-mir-27a*	-0.631191	0.0917367
ZBTB41	hsa-mir-9	-0.631172	0.0917367
ATP1A2	hsa-mir-93	-0.631042	0.0919049
ZMYM2	hsa-mir-195	-0.630977	0.0919109
PGAP3	hsa-mir-135a*	-0.630904	0.0919453
ETV4	hsa-mir-29c	-0.630669	0.092241
FLJ35220	hsa-mir-675	-0.630575	0.0923327
ENAH	hsa-mir-27a*	-0.630557	0.0923327
USP24	hsa-mir-1268	-0.630505	0.0923419
CPEB3	hsa-mir-93	-0.630336	0.0925128
E2F3	hsa-mir-30c	-0.630299	0.0925128
MAST3	hsa-mir-675	-0.630178	0.0925588
AMMECR1	hsa-mir-9	-0.630166	0.0925588
GREM2	hsa-mir-99b*	-0.630102	0.0925588
CALB2	hsa-mir-675	-0.630082	0.0925588
TTPAL	hsa-mir-139-5p	-0.629885	0.0926988
PHF19	hsa-mir-195	-0.629847	0.092714
LEP	hsa-mir-1268	-0.629398	0.0932556
MFN2	hsa-mir-93	-0.629328	0.0932664
ZBTB44	hsa-mir-9	-0.62903	0.093611
TP53INP2	hsa-mir-182	-0.62893	0.0936935
FAM119A	hsa-mir-1268	-0.628814	0.0937848
FXN	hsa-mir-99b*	-0.628679	0.0939206
GLCE	hsa-mir-30e	-0.628631	0.093929
RAB6B	hsa-mir-27a*	-0.628553	0.0939384
PPP3R1	hsa-mir-30a	-0.628509	0.0939384
FCAMR	hsa-mir-890	-0.627953	0.09449
PDE7B	hsa-mir-27a*	-0.627894	0.09449
RIMS3	hsa-mir-135a*	-0.627865	0.09449
NFIB	hsa-mir-27a*	-0.62786	0.09449
MAPK10	hsa-mir-675	-0.627806	0.09449
IL2RA	hsa-mir-30e	-0.627774	0.09449
SLC7A1	hsa-mir-139-5p	-0.62772	0.09449
FAM104B	hsa-mir-491-5p	-0.627678	0.09449
NXF1	hsa-mir-1268	-0.627657	0.09449
CDK20	hsa-mir-1268	-0.627616	0.09449
EZH1	hsa-mir-93	-0.627613	0.09449
MYLK	hsa-mir-27a*	-0.62758	0.0944978
ALPP	hsa-mir-675	-0.627511	0.0945625
COL9A1	hsa-mir-9	-0.627416	0.0945798
FHDC1	hsa-mir-145	-0.62736	0.0945798
MTDH	hsa-mir-30c	-0.627242	0.0946942
LDLRAD3	hsa-mir-145	-0.627206	0.0947081
PTPLAD2	hsa-mir-675	-0.627158	0.0947411
ANGEL1	hsa-mir-9	-0.627103	0.0947876
PDXK	hsa-mir-145*	-0.626955	0.0948267
POLH	hsa-mir-218	-0.626923	0.0948267
PARG	hsa-mir-145	-0.626914	0.0948267
EPHB3	hsa-mir-933	-0.626823	0.0948395
GIMAP5	hsa-mir-675	-0.626797	0.0948395
PAWR	hsa-mir-30a	-0.626796	0.0948395
WDR37	hsa-mir-99b*	-0.626737	0.0948936
SPG7	hsa-mir-675	-0.626581	0.0950038
JAZF1	hsa-mir-182	-0.626549	0.0950038
CAPRIN1	hsa-mir-195	-0.626542	0.0950038
ADO	hsa-mir-30e	-0.626506	0.0950038
PRIC285	hsa-mir-145	-0.626359	0.0951597
STK35	hsa-mir-933	-0.626157	0.0952582
ZNF740	hsa-mir-933	-0.626136	0.0952582
DDX21	hsa-mir-143	-0.62591	0.0953741
ZNF76	hsa-mir-1268	-0.625891	0.0953741
TULP4	hsa-mir-338-3p	-0.62586	0.0953741
SYNCRIP	hsa-mir-186	-0.625821	0.0953741
SORCS1	hsa-mir-182	-0.625809	0.0953741
SLC22A23	hsa-mir-99b*	-0.625776	0.0953741
FLNC	hsa-mir-27a*	-0.625763	0.0953741
SYT15	hsa-mir-1268	-0.625761	0.0953741
C5orf4	hsa-mir-1268	-0.625739	0.0953741
CLCC1	hsa-mir-30a	-0.625708	0.0953795
RECK	hsa-mir-182	-0.625601	0.0954492
HR	hsa-mir-195	-0.625562	0.0954492
C6orf115	hsa-mir-145	-0.625549	0.0954492
TRAK2	hsa-mir-372	-0.625531	0.0954492
EED	hsa-mir-30e	-0.625389	0.0955341
SOX4	hsa-mir-30a	-0.625372	0.0955341
RNF44	hsa-mir-145	-0.625342	0.0955381
SLC39A9	hsa-mir-195	-0.62529	0.0955806
TMEM151B	hsa-mir-1268	-0.625154	0.0957615
AGPAT5	hsa-mir-186	-0.625017	0.0958355
TSPAN7	hsa-mir-675	-0.624976	0.0958355
MKNK1	hsa-mir-1268	-0.624785	0.0960407
NONO	hsa-mir-338-3p	-0.624747	0.0960407
KDM5D	hsa-mir-1268	-0.624747	0.0960407
TOX	hsa-mir-372	-0.624661	0.0960616
DHX15	hsa-mir-186	-0.624654	0.0960616
EIF2C3	hsa-mir-218	-0.624646	0.0960616
HOXB13	hsa-mir-135a*	-0.624577	0.0960616
IRF2BP2	hsa-mir-145	-0.624522	0.0960616
DENND3	hsa-mir-1268	-0.624506	0.0960616
EIF3A	hsa-mir-195	-0.624472	0.0960616
WBP11	hsa-mir-195	-0.624462	0.0960616
AMMECR1	hsa-mir-29c	-0.624409	0.0960616
C5orf4	hsa-mir-675	-0.624386	0.0960616
RAP1A	hsa-mir-27a*	-0.624369	0.0960616
GNPDA1	hsa-mir-30e	-0.624049	0.0961358
BNC2	hsa-mir-93	-0.624018	0.0961358
FNBP1	hsa-mir-99b*	-0.624015	0.0961358
HAUS2	hsa-mir-1268	-0.623991	0.0961358
RFNG	hsa-mir-675	-0.623984	0.0961358
FBXO30	hsa-mir-93	-0.623963	0.0961358
LARP1	hsa-mir-145	-0.623933	0.0961409
PROM2	hsa-mir-135a*	-0.623802	0.0962393
EI24	hsa-mir-933	-0.623649	0.0964413
FAHD1	hsa-mir-30a	-0.62343	0.0967168
C10orf54	hsa-mir-93	-0.623356	0.0967168
SSR1	hsa-mir-195	-0.62313	0.0970041
TEF	hsa-mir-491-5p	-0.623104	0.0970041
ARAF	hsa-mir-675	-0.622888	0.0972602
SYNJ2BP	hsa-mir-675	-0.622873	0.0972602
SLC35B2	hsa-mir-195	-0.622471	0.0977917
ZEB2	hsa-mir-183	-0.622389	0.0978608
RUNX1	hsa-mir-302a	-0.622355	0.0978734
SRXN1	hsa-mir-145	-0.622161	0.097955
RTN4R	hsa-mir-30a	-0.62215	0.097955
CYBRD1	hsa-mir-93	-0.622147	0.097955
TBPL1	hsa-mir-9	-0.622055	0.097955
ANKRD24	hsa-mir-675	-0.622006	0.0979682
KLF12	hsa-mir-1268	-0.62187	0.0981564
DNAJC5	hsa-mir-139-5p	-0.621748	0.0983132
EIF2AK1	hsa-mir-145	-0.621726	0.0983132
KLHL25	hsa-mir-145	-0.621673	0.0983197
KIAA0408	hsa-mir-182	-0.621669	0.0983197
KIAA0513	hsa-mir-135a*	-0.621607	0.098366
XPO4	hsa-mir-139-5p	-0.621411	0.0985589
SLC46A1	hsa-mir-139-5p	-0.621321	0.0986443
GNG7	hsa-mir-182	-0.620951	0.0991522
BRCC3	hsa-mir-218	-0.620828	0.0991522
FAM107B	hsa-mir-675	-0.620828	0.0991522
KIF5C	hsa-mir-1268	-0.620761	0.0991522
FLVCR2	hsa-mir-675	-0.620735	0.0991522
DNAJB2	hsa-mir-1268	-0.620611	0.0992213
GRASP	hsa-mir-675	-0.620574	0.0992213
CMBL	hsa-mir-135a*	-0.620563	0.0992213
CD96	hsa-mir-675	-0.620471	0.0992902
RANBP2	hsa-mir-9	-0.620282	0.0994801
TMBIM6	hsa-mir-135a*	-0.620187	0.0995987
LRCH2	hsa-mir-182	-0.620055	0.0997367
CSRP1	hsa-mir-27a*	-0.619723	0.100143
CTDSPL	hsa-mir-1268	-0.619585	0.10025
FKBP5	hsa-mir-1268	-0.619585	0.10025
SELENBP1	hsa-mir-135a*	-0.619526	0.100291
C22orf13	hsa-mir-491-5p	-0.619361	0.10044
NADK	hsa-mir-675	-0.619182	0.100659
C6orf170	hsa-mir-675	-0.619157	0.100659
KCNMA1	hsa-mir-135a*	-0.619081	0.100676
TOX	hsa-mir-182	-0.619026	0.100676
GNAO1	hsa-mir-99b*	-0.61899	0.100676
SCARA5	hsa-mir-675	-0.618899	0.100776
FAM63A	hsa-mir-182	-0.618872	0.100776
PDE7B	hsa-mir-491-5p	-0.618824	0.100776
STK35	hsa-mir-30c	-0.618802	0.100776
DHDDS	hsa-mir-99b*	-0.618687	0.100884
SCN9A	hsa-mir-1268	-0.618479	0.101015
HNF1B	hsa-mir-1268	-0.61844	0.101015
GNG7	hsa-mir-135a*	-0.618435	0.101015
DACT3	hsa-mir-27a*	-0.618433	0.101015
MEF2D	hsa-mir-1286	-0.61843	0.101015
PRKCA	hsa-mir-1268	-0.618403	0.101016
RAB15	hsa-mir-30a	-0.618338	0.10104
PRKCA	hsa-mir-491-5p	-0.618221	0.101199
ZBTB7C	hsa-mir-491-5p	-0.618152	0.101232
CTDSPL	hsa-mir-99b*	-0.618149	0.101232
SNX25	hsa-mir-9	-0.618046	0.101329
MFN2	hsa-mir-372	-0.617976	0.101391
SLC6A20	hsa-mir-378	-0.61779	0.101634
SOCS6	hsa-mir-1268	-0.617632	0.101801
C13orf18	hsa-mir-30e	-0.617425	0.101991
FUT2	hsa-mir-933	-0.617339	0.101991
GLTP	hsa-mir-1268	-0.617257	0.101991
FOXN3	hsa-mir-675	-0.617197	0.101991
PPP1R12A	hsa-mir-182	-0.617161	0.101991
PSD3	hsa-mir-27a*	-0.617153	0.101991
RSU1	hsa-mir-96	-0.617076	0.101991
CTTNBP2NL	hsa-mir-9	-0.617025	0.101991
DAAM2	hsa-mir-675	-0.617001	0.101991
GSTM5	hsa-mir-675	-0.616953	0.101991
EPHB3	hsa-mir-29c	-0.616948	0.101991
ANKRD12	hsa-mir-93	-0.616858	0.101991
YTHDF1	hsa-mir-139-5p	-0.616843	0.101991
CLIP3	hsa-mir-27a*	-0.616837	0.101991
CUGBP2	hsa-mir-183	-0.616416	0.102433
FAM180B	hsa-mir-675	-0.616383	0.102433
ACPL2	hsa-mir-302a	-0.616379	0.102433
FOXN3	hsa-mir-1268	-0.616323	0.102435
STARD8	hsa-mir-99b*	-0.616256	0.102435
CDK20	hsa-mir-675	-0.616151	0.102565
GTPBP3	hsa-mir-145	-0.616087	0.102632
E2F5	hsa-mir-302a	-0.616	0.102708
RASSF2	hsa-mir-93	-0.615963	0.102716
S100A11	hsa-mir-933	-0.615856	0.102827
TMEM123	hsa-mir-145	-0.615779	0.102858
SLC25A23	hsa-mir-1268	-0.615559	0.103153
PALLD	hsa-mir-93	-0.615461	0.10318
ANKRD54	hsa-mir-491-5p	-0.615411	0.10318
CASZ1	hsa-mir-135a*	-0.615354	0.10318
GRAMD4	hsa-mir-135a*	-0.615349	0.10318
FAM81A	hsa-mir-30e	-0.615213	0.103362
TMEM127	hsa-mir-675	-0.614996	0.103584
AKAP13	hsa-mir-99b*	-0.614836	0.103669
SLC7A5	hsa-mir-147b	-0.614752	0.103759
CITED2	hsa-mir-182	-0.6147	0.103759
BTBD9	hsa-mir-21*	-0.61468	0.103759
UBE2L3	hsa-mir-1268	-0.614561	0.103887
ACACA	hsa-mir-195	-0.614368	0.104094
ARID3A	hsa-mir-30e	-0.614307	0.1041
FAM170B	hsa-mir-135a*	-0.614243	0.104125
IPO9	hsa-mir-378	-0.614214	0.104125
STARD13	hsa-mir-182	-0.614198	0.104125
SIDT1	hsa-mir-675	-0.614139	0.104186
PEX13	hsa-mir-195	-0.614035	0.104285
TXNRD1	hsa-mir-378	-0.613983	0.104285
DYNC1LI2	hsa-mir-93	-0.613939	0.104285
EAF1	hsa-mir-195	-0.613928	0.104285
ITGA2	hsa-mir-933	-0.613659	0.104538
ZNF536	hsa-mir-675	-0.613505	0.104729
CCNF	hsa-mir-30a	-0.613397	0.104877
LHFPL2	hsa-mir-99b*	-0.613073	0.105155
FAM84B	hsa-mir-10b	-0.613065	0.105155
UBE2L3	hsa-mir-675	-0.612982	0.105232
NCCRP1	hsa-mir-1268	-0.612971	0.105232
FKBP3	hsa-mir-30e	-0.612849	0.105332
TBL1XR1	hsa-mir-195	-0.612816	0.105332
PNMA3	hsa-mir-27a*	-0.612793	0.105332
C10orf76	hsa-mir-99b*	-0.612685	0.105406
HELLS	hsa-mir-30c	-0.612662	0.105406
EIF3A	hsa-mir-186	-0.61264	0.105406
TGM2	hsa-mir-135a*	-0.612622	0.105406
CAPRIN1	hsa-mir-145	-0.612415	0.105553
ANTXR1	hsa-mir-675	-0.612186	0.105853
VSIG10L	hsa-mir-675	-0.612112	0.105916
HNRNPA1	hsa-mir-195	-0.611926	0.106003
FAM105B	hsa-mir-145*	-0.611877	0.106003
NTN1	hsa-mir-27a*	-0.611864	0.106003
HMGB3	hsa-mir-139-5p	-0.611839	0.106003
SPAST	hsa-mir-218	-0.611676	0.106207
CXCL10	hsa-mir-195	-0.611543	0.106311
WDR37	hsa-mir-93	-0.611367	0.106538
GATS	hsa-mir-1268	-0.611258	0.106627
LUC7L	hsa-mir-675	-0.61105	0.106839
GPT2	hsa-mir-9	-0.610953	0.10697
EVL	hsa-mir-182	-0.610869	0.107031
TNFAIP1	hsa-mir-195	-0.610511	0.107348
SENP5	hsa-mir-30a	-0.610498	0.107348
CYYR1	hsa-mir-182	-0.610488	0.107348
FGA	hsa-mir-29c	-0.610482	0.107348
DHX36	hsa-mir-30e	-0.610443	0.107348
GCLM	hsa-mir-9	-0.610405	0.107348
PRR16	hsa-mir-302a	-0.610355	0.107348
DNAJC5	hsa-mir-145	-0.610251	0.107348
SCNN1D	hsa-mir-99b*	-0.610248	0.107348
LPAR2	hsa-mir-143	-0.610232	0.107348
DPT	hsa-mir-675	-0.610184	0.107348
PHLDB1	hsa-mir-675	-0.610177	0.107348
LMBR1	hsa-mir-147	-0.61007	0.107487
LOC283999	hsa-mir-675	-0.610022	0.107487
ST7	hsa-mir-147	-0.609918	0.107586
EIF4E3	hsa-mir-491-5p	-0.609863	0.107642
SCNN1B	hsa-mir-675	-0.609655	0.107754
ACACB	hsa-mir-491-5p	-0.609633	0.107754
NCCRP1	hsa-mir-675	-0.609616	0.107754
PITX1	hsa-mir-30a	-0.60955	0.107779
CDK10	hsa-mir-675	-0.609541	0.107779
IFT57	hsa-mir-1286	-0.609465	0.107855
ST6GALNAC6	hsa-mir-491-5p	-0.60945	0.107855
ZNF398	hsa-mir-675	-0.609344	0.107886
GNAO1	hsa-mir-96	-0.609301	0.107886
DIAPH1	hsa-mir-195	-0.60929	0.107886
DOHH	hsa-mir-145	-0.609261	0.107886
SSR1	hsa-mir-218	-0.609145	0.108051
PDE7B	hsa-mir-1268	-0.608858	0.108452
CCDC140	hsa-mir-675	-0.608817	0.108452
AGK	hsa-mir-147	-0.608676	0.108502
GAS7	hsa-mir-99b*	-0.608607	0.108536
SH3BP5L	hsa-mir-491-5p	-0.608593	0.108536
HNRNPF	hsa-mir-29c	-0.608584	0.108536
SPAST	hsa-mir-30e	-0.608492	0.1086
RBM25	hsa-mir-1268	-0.608476	0.1086
GNG7	hsa-mir-1268	-0.608341	0.108738
FASTKD2	hsa-mir-933	-0.60821	0.108876
TXNIP	hsa-mir-372	-0.608102	0.10897
RAPGEF3	hsa-mir-1268	-0.608006	0.109032
GDE1	hsa-mir-649	-0.607982	0.109032
FAM101A	hsa-mir-99b*	-0.607599	0.109324
MON2	hsa-mir-1268	-0.607591	0.109324
GRHL2	hsa-mir-30a	-0.607538	0.109377
TOX2	hsa-mir-1268	-0.607432	0.109525
LRRFIP1	hsa-mir-675	-0.607212	0.109668
C14orf176	hsa-mir-675	-0.607184	0.109668
CRAMP1L	hsa-mir-186	-0.607088	0.109711
OLFM1	hsa-mir-1268	-0.607005	0.109818
PIK3C2A	hsa-mir-9	-0.60691	0.109924
MEF2C	hsa-mir-182	-0.606885	0.109924
TULP4	hsa-mir-139-5p	-0.606807	0.109933
DCUN1D5	hsa-mir-139-5p	-0.606773	0.109933
SMARCD2	hsa-mir-30c	-0.606583	0.109959
C22orf13	hsa-mir-135a*	-0.606557	0.109959
STARD8	hsa-mir-1268	-0.606551	0.109959
TSPAN6	hsa-mir-145	-0.60639	0.110155
TIMM22	hsa-mir-675	-0.606217	0.110275
CLDN1	hsa-mir-302a	-0.606177	0.110275
PTPRD	hsa-mir-195	-0.606013	0.110501
GMDS	hsa-mir-933	-0.60594	0.110547
LPGAT1	hsa-mir-30e	-0.605932	0.110547
UNC84B	hsa-mir-99b*	-0.605843	0.110623
WDR8	hsa-mir-195	-0.605709	0.110716
CPS1	hsa-mir-29c	-0.605572	0.110864
HDAC6	hsa-mir-675	-0.605568	0.110864
MEF2D	hsa-mir-135a*	-0.605436	0.110931
DNAJB11	hsa-mir-29c	-0.605315	0.110993
BTNL3	hsa-mir-491-5p	-0.605052	0.111365
CASZ1	hsa-mir-491-5p	-0.604989	0.111365
MARVELD2	hsa-mir-1268	-0.604976	0.111365
SVEP1	hsa-mir-183	-0.604889	0.111388
SEC23IP	hsa-mir-30e	-0.604719	0.111634
HHLA2	hsa-mir-491-5p	-0.604583	0.111798
PDK2	hsa-mir-27a*	-0.604484	0.111849
C17orf59	hsa-mir-675	-0.604453	0.111861
USP48	hsa-mir-30e	-0.604384	0.111901
LMOD1	hsa-mir-182	-0.60417	0.112254
KLHL18	hsa-mir-195	-0.603809	0.112658
NRM	hsa-mir-675	-0.603781	0.112666
CXCL12	hsa-mir-1268	-0.603578	0.112866
CD69	hsa-mir-93	-0.603438	0.113017
HAS3	hsa-mir-10b	-0.60342	0.113017
SCARA5	hsa-mir-93	-0.603402	0.113017
ARL6IP6	hsa-mir-30a	-0.603357	0.113056
GSTM1	hsa-mir-1268	-0.60328	0.113111
PKNOX1	hsa-mir-135a*	-0.603246	0.113131
MPZL2	hsa-mir-145	-0.603087	0.113338
PDE3B	hsa-mir-27a*	-0.602971	0.113467
PRKY	hsa-mir-145	-0.602857	0.11359
SYNPO2	hsa-mir-1201	-0.602634	0.113831
EVC	hsa-mir-99b*	-0.6025	0.113948
IPO5	hsa-mir-329	-0.602459	0.113948
QSOX2	hsa-mir-139-5p	-0.602453	0.113948
TNIP2	hsa-mir-933	-0.602421	0.113964
TMEM140	hsa-mir-135a*	-0.602384	0.113989
AP1AR	hsa-mir-218	-0.602176	0.114027
P2RX1	hsa-mir-135a*	-0.602175	0.114027
C1QTNF6	hsa-mir-378	-0.60212	0.114064
ABCA8	hsa-mir-182	-0.602108	0.114064
SYNM	hsa-mir-93	-0.602033	0.114133
SIDT2	hsa-mir-135a*	-0.601821	0.114425
HSBP1	hsa-mir-182	-0.601622	0.114666
GALNT6	hsa-mir-933	-0.601381	0.114898
CDC25C	hsa-mir-139-5p	-0.601278	0.115003
MFAP5	hsa-mir-135a*	-0.600952	0.115244
SLC7A1	hsa-mir-29c	-0.600921	0.115244
TBC1D7	hsa-mir-29c	-0.600845	0.115288
PARM1	hsa-mir-135a*	-0.600761	0.115314
TNRC6B	hsa-mir-99b*	-0.600167	0.116014
LRG1	hsa-mir-933	-0.600101	0.116014
ARL6IP6	hsa-mir-30e	-0.600097	0.116014
TEF	hsa-mir-99b*	-0.60006	0.11602
C2orf88	hsa-mir-675	-0.599981	0.11604
MGLL	hsa-mir-1286	-0.59998	0.11604
APPL2	hsa-mir-135a*	-0.599877	0.116145
FAM81A	hsa-mir-218	-0.599804	0.116205
C22orf32	hsa-mir-135a*	-0.599799	0.116205
SETBP1	hsa-mir-1258	-0.59976	0.116236
EED	hsa-mir-30c	-0.599679	0.116284
C13orf34	hsa-mir-30e	-0.599605	0.116284
RAB6B	hsa-mir-1201	-0.599585	0.116284
DUSP8	hsa-mir-135a*	-0.599563	0.116284
APCDD1L	hsa-mir-135a*	-0.599525	0.116284
TTLL6	hsa-mir-1268	-0.599525	0.116284
MKNK1	hsa-mir-675	-0.599435	0.116386
KLF3	hsa-mir-145	-0.599387	0.116386
DDX17	hsa-mir-1268	-0.599378	0.116386
CUGBP2	hsa-mir-99b*	-0.599303	0.116455
CTDSP1	hsa-mir-135a*	-0.599272	0.116455
SOX8	hsa-mir-135a*	-0.599026	0.116614
SYTL4	hsa-mir-1286	-0.598924	0.11672
AVL9	hsa-mir-30a	-0.598783	0.116867
SERP1	hsa-mir-218	-0.598525	0.11702
NR2C2	hsa-mir-30c	-0.598508	0.11702
XPO4	hsa-mir-29c	-0.598489	0.11702
ARRB1	hsa-mir-675	-0.598463	0.117025
BNC2	hsa-mir-27a*	-0.598362	0.117062
GOSR1	hsa-mir-186	-0.598228	0.117122
CREBZF	hsa-mir-9	-0.59796	0.117369
FAM36A	hsa-mir-27a*	-0.597929	0.117384
FAM91A1	hsa-mir-30c	-0.597862	0.117425
RAPGEF3	hsa-mir-675	-0.597767	0.117517
PDK4	hsa-mir-182	-0.597728	0.117549
ZNF512	hsa-mir-27a*	-0.597695	0.117559
SGSM2	hsa-mir-675	-0.597652	0.117561
WSCD1	hsa-mir-675	-0.597545	0.117679
FAM189A2	hsa-mir-1268	-0.597481	0.117758
DDIT4	hsa-mir-30a	-0.597228	0.118108
LARP1	hsa-mir-143	-0.597022	0.118404
CHD7	hsa-mir-30c	-0.597005	0.118404
XPO1	hsa-mir-30a	-0.596766	0.118708
LRRFIP1	hsa-mir-182*	-0.596666	0.118833
RIMS3	hsa-mir-27a*	-0.596519	0.119071
C14orf43	hsa-mir-182	-0.59649	0.119076
NDRG4	hsa-mir-99b*	-0.596471	0.119076
CTDSP1	hsa-mir-675	-0.596414	0.119139
TOP1	hsa-mir-139-5p	-0.596358	0.119139
NKRF	hsa-mir-29c	-0.596353	0.119139
LARP4	hsa-mir-30e	-0.596347	0.119139
AP3S2	hsa-mir-1286	-0.59607	0.119582
CD96	hsa-mir-1268	-0.59603	0.119616
E2F7	hsa-mir-10b	-0.595727	0.119929
MYCN	hsa-mir-29c	-0.595683	0.119929
NUP50	hsa-mir-10b	-0.595669	0.119929
ADM2	hsa-mir-378	-0.595653	0.119929
ATP9A	hsa-mir-675	-0.595646	0.119929
CPSF6	hsa-mir-30e	-0.595549	0.119933
CREBZF	hsa-mir-143	-0.595547	0.119933
OTUD6B	hsa-mir-30a	-0.595469	0.119986
IPO4	hsa-mir-9	-0.595458	0.119986
ZBTB33	hsa-mir-195	-0.595423	0.119986
SLC36A1	hsa-mir-675	-0.595416	0.119986
OAS2	hsa-mir-1286	-0.595406	0.119986
AQP8	hsa-mir-675	-0.595341	0.119992
REEP1	hsa-mir-182	-0.595334	0.119992
C7orf42	hsa-mir-933	-0.595308	0.119998
SOX4	hsa-mir-338-3p	-0.595271	0.120027
DCAF7	hsa-mir-29c	-0.5952	0.120076
SLC4A4	hsa-mir-675	-0.595079	0.120256
FRAS1	hsa-mir-93	-0.595026	0.120256
CALM1	hsa-mir-491-5p	-0.595024	0.120256
DLG3	hsa-mir-143	-0.595001	0.120256
KIF3B	hsa-mir-933	-0.594993	0.120256
RBP7	hsa-mir-27a*	-0.594944	0.120264
LUZP1	hsa-mir-29c	-0.594877	0.12035
UBE2V2	hsa-mir-30e	-0.594498	0.120889
TMTC1	hsa-mir-1268	-0.594326	0.121033
SOX9	hsa-mir-30e	-0.594322	0.121033
VPS13D	hsa-mir-93	-0.59429	0.121035
CCNF	hsa-mir-145	-0.594272	0.121035
MDGA1	hsa-mir-27a*	-0.594215	0.121061
LAPTM4B	hsa-mir-139-5p	-0.594017	0.12127
SNPH	hsa-mir-1268	-0.59388	0.121393
HSD11B2	hsa-mir-1268	-0.593864	0.121393
ARIH2	hsa-mir-1268	-0.593768	0.121421
SNX1	hsa-mir-1268	-0.593762	0.121421
CYBRD1	hsa-mir-491-5p	-0.593759	0.121421
KCNH2	hsa-mir-675	-0.593734	0.121426
FGFR3	hsa-mir-675	-0.593667	0.121489
C5orf4	hsa-mir-135a*	-0.593634	0.121489
BRCA1	hsa-mir-218	-0.593588	0.121536
ZBTB7C	hsa-mir-1268	-0.593512	0.121609
C16orf5	hsa-mir-27a*	-0.593382	0.121804
LMBR1	hsa-mir-30c	-0.593258	0.121975
ECE2	hsa-mir-933	-0.593249	0.121975
ZFC3H1	hsa-mir-30e	-0.592987	0.122224
KIF13B	hsa-mir-135a*	-0.592824	0.122366
FTSJD1	hsa-mir-9	-0.592797	0.122375
INTS7	hsa-mir-143	-0.592743	0.122437
MEF2C	hsa-mir-1258	-0.592696	0.122455
SOX9	hsa-mir-30a	-0.592629	0.122524
LARP4	hsa-mir-145	-0.592434	0.122821
SLC16A12	hsa-mir-1268	-0.592383	0.122877
DHTKD1	hsa-mir-195	-0.592122	0.123215
USP4	hsa-mir-675	-0.591911	0.123442
MOBKL2C	hsa-mir-1268	-0.591872	0.123442
SHROOM2	hsa-mir-933	-0.591659	0.123702
8-Sep	hsa-mir-675	-0.5916	0.123712
SLC7A8	hsa-mir-145	-0.5916	0.123712
CDKN2B	hsa-mir-491-5p	-0.591473	0.123784
FOXN3	hsa-mir-99b*	-0.591452	0.123784
LEPREL1	hsa-mir-99b*	-0.591368	0.123896
GPX3	hsa-mir-1268	-0.59135	0.123896
CHFR	hsa-mir-675	-0.590985	0.124529
CDK6	hsa-mir-218	-0.590945	0.124563
IDO2	hsa-mir-675	-0.590912	0.124563
CREBZF	hsa-mir-195	-0.590901	0.124563
HK3	hsa-mir-302a	-0.590808	0.124701
EPDR1	hsa-mir-30e	-0.590694	0.124767
CLIP4	hsa-mir-93	-0.590686	0.124767
NPTX2	hsa-mir-182	-0.590603	0.124844
JPH2	hsa-mir-27a*	-0.59054	0.124851
KIF21B	hsa-mir-139-5p	-0.59051	0.124851
DCTD	hsa-mir-195	-0.590384	0.124968
ZNF202	hsa-mir-218	-0.590008	0.125463
AVL9	hsa-mir-30e	-0.589891	0.125568
ARRB1	hsa-mir-1268	-0.589879	0.125568
FKBP5	hsa-mir-675	-0.58986	0.125568
SCAMP1	hsa-mir-1268	-0.589807	0.125585
SPG20	hsa-mir-93	-0.589771	0.125599
RNF150	hsa-mir-99b*	-0.589755	0.125599
ARID3A	hsa-mir-30c	-0.589628	0.125718
CYB561	hsa-mir-933	-0.589533	0.125718
XPO1	hsa-mir-30e	-0.589507	0.125718
IGSF11	hsa-mir-491-5p	-0.589499	0.125718
DSEL	hsa-mir-675	-0.589474	0.125718
PACSIN2	hsa-mir-1268	-0.589407	0.125765
MBD6	hsa-mir-1268	-0.589222	0.126001
PAK6	hsa-mir-9	-0.589222	0.126001
SOX4	hsa-mir-30e	-0.589001	0.126264
RCC2	hsa-mir-933	-0.588954	0.126315
VOPP1	hsa-mir-218	-0.588893	0.126329
SEC23IP	hsa-mir-30a	-0.588882	0.126329
LRTOMT	hsa-mir-27a*	-0.588878	0.126329
HNRNPA2B1	hsa-mir-195	-0.58858	0.126591
SLC29A4	hsa-mir-99b*	-0.588536	0.126591
C3orf70	hsa-mir-93	-0.58853	0.126591
CDC14B	hsa-mir-9	-0.588438	0.126678
FBRSL1	hsa-mir-1268	-0.588419	0.126678
DNAJA3	hsa-mir-145	-0.58835	0.126772
ZBTB44	hsa-mir-145*	-0.588246	0.126937
1-Sep	hsa-mir-675	-0.588035	0.127081
PRRG1	hsa-mir-30a	-0.58798	0.127081
XPO5	hsa-mir-218	-0.587978	0.127081
SLC16A9	hsa-mir-99b*	-0.587832	0.127081
TFCP2	hsa-mir-195	-0.587737	0.127128
PPP1R16B	hsa-mir-1268	-0.587712	0.127128
ZNF548	hsa-mir-1268	-0.587647	0.127172
AHCYL2	hsa-mir-99b*	-0.587422	0.127489
PDE4D	hsa-mir-1201	-0.587299	0.127648
EVI5	hsa-mir-183	-0.587251	0.127703
FAM83H	hsa-mir-145	-0.587187	0.127735
ZNF417	hsa-mir-933	-0.587133	0.127735
ZYG11B	hsa-mir-99b*	-0.587125	0.127735
FAM81A	hsa-mir-9	-0.587052	0.127796
PRR7	hsa-mir-329	-0.586978	0.127856
TMEM127	hsa-mir-491-5p	-0.586884	0.127973
USP24	hsa-mir-372	-0.586836	0.127973
TXNDC5	hsa-mir-30c	-0.586833	0.127973
PKDCC	hsa-mir-675	-0.586718	0.128071
LYVE1	hsa-mir-1258	-0.586655	0.128083
UGDH	hsa-mir-93	-0.586651	0.128083
PDIA6	hsa-mir-143	-0.586626	0.128083
ZBTB41	hsa-mir-30e	-0.586551	0.128189
DCLK1	hsa-mir-675	-0.586519	0.12821
FBXL20	hsa-mir-30e	-0.586388	0.12843
MED1	hsa-mir-218	-0.586365	0.128433
CNNM4	hsa-mir-135a*	-0.586248	0.12858
DTX3L	hsa-mir-145	-0.586081	0.128779
PPP1R11	hsa-mir-491-5p	-0.585919	0.128937
LARP4	hsa-mir-29c	-0.58584	0.128985
PDLIM5	hsa-mir-93	-0.585672	0.12926
BET1L	hsa-mir-933	-0.585342	0.1297
HDGF	hsa-mir-378	-0.585304	0.1297
RAD23B	hsa-mir-30a	-0.58524	0.1297
GORASP1	hsa-mir-1268	-0.585147	0.129747
NIPAL3	hsa-mir-135a*	-0.585127	0.129747
VPRBP	hsa-mir-145	-0.585076	0.129808
SORCS1	hsa-mir-491-5p	-0.585044	0.129829
RIMS3	hsa-mir-1268	-0.584957	0.129913
ATP2C1	hsa-mir-186	-0.584831	0.129913
PAPSS2	hsa-mir-675	-0.584738	0.129913
SFRS13A	hsa-mir-378	-0.584715	0.129913
EBF1	hsa-mir-1268	-0.584711	0.129913
ATP7B	hsa-mir-933	-0.584648	0.129913
MEP1A	hsa-mir-675	-0.584647	0.129913
AIF1L	hsa-mir-135a*	-0.584616	0.129913
MYH11	hsa-mir-1268	-0.584461	0.130138
CCNF	hsa-mir-30e	-0.584427	0.130164
PLAG1	hsa-mir-302a	-0.584214	0.130473
PHLDB1	hsa-mir-182	-0.584086	0.130599
PPP2R4	hsa-mir-1268	-0.584039	0.130612
FYCO1	hsa-mir-27a*	-0.583975	0.130612
GFRA3	hsa-mir-27a*	-0.58397	0.130612
LEMD2	hsa-mir-29c	-0.583798	0.130815
CPSF6	hsa-mir-9	-0.583791	0.130815
LPCAT1	hsa-mir-139-5p	-0.583609	0.131029
AEN	hsa-mir-186	-0.58355	0.131029
STK32B	hsa-mir-675	-0.583521	0.131029
ITGAL	hsa-mir-675	-0.583383	0.131225
LARP1	hsa-mir-933	-0.583338	0.131225
ZBTB47	hsa-mir-93	-0.583326	0.131225
C20orf20	hsa-mir-145	-0.583174	0.131405
P4HA1	hsa-mir-30a	-0.583167	0.131405
PRKCA	hsa-mir-99b*	-0.583142	0.131405
RALGAPB	hsa-mir-30e	-0.583039	0.131417
PEG3	hsa-mir-491-5p	-0.582926	0.131586
CCDC58	hsa-mir-143	-0.582893	0.131586
DCLK1	hsa-mir-1268	-0.582869	0.13159
FAM178A	hsa-mir-96	-0.582768	0.131666
RAD23B	hsa-mir-30c	-0.582627	0.131805
C14orf43	hsa-mir-1286	-0.582575	0.131805
TP53INP2	hsa-mir-675	-0.582564	0.131805
TULP4	hsa-mir-9	-0.582528	0.131805
KCNK6	hsa-mir-491-5p	-0.582509	0.131805
TLR4	hsa-mir-145	-0.582353	0.132065
IPO9	hsa-mir-195	-0.582339	0.132065
DST	hsa-mir-135a*	-0.582135	0.132263
CROT	hsa-mir-372	-0.582072	0.132348
CYTH1	hsa-mir-135a*	-0.582018	0.132383
FANCF	hsa-mir-147b	-0.581978	0.132409
PLXNA1	hsa-mir-147b	-0.581918	0.132409
CA12	hsa-mir-675	-0.581903	0.132409
TSPYL2	hsa-mir-1268	-0.581887	0.132409
SLC1A5	hsa-mir-933	-0.581738	0.13257
MCTS1	hsa-mir-145	-0.581737	0.13257
FYCO1	hsa-mir-93	-0.581729	0.13257
SLC22A15	hsa-mir-9	-0.581627	0.132614
TFEB	hsa-mir-675	-0.581597	0.132614
CTDSPL	hsa-mir-135a*	-0.5813	0.133022
TAF8	hsa-mir-675	-0.581112	0.133319
SPCS2	hsa-mir-329	-0.580943	0.133561
GDE1	hsa-mir-27a*	-0.580942	0.133561
AP1B1	hsa-mir-99b*	-0.580931	0.133561
AP2A2	hsa-mir-1268	-0.580768	0.133729
UCHL1	hsa-mir-491-5p	-0.580634	0.133825
RAD23B	hsa-mir-30e	-0.580593	0.133842
CD3E	hsa-mir-675	-0.580561	0.133842
FOXK1	hsa-mir-378	-0.58052	0.133842
WIPF1	hsa-mir-1258	-0.580453	0.133929
RBM4	hsa-mir-933	-0.580386	0.133988
RBBP9	hsa-mir-675	-0.580299	0.134054
NIPAL3	hsa-mir-1268	-0.580231	0.134054
CYTH1	hsa-mir-675	-0.580185	0.134054
RUNDC2A	hsa-mir-1268	-0.58017	0.134054
PRRT2	hsa-mir-372	-0.57985	0.134573
ZFP91	hsa-mir-1268	-0.579694	0.134754
PHLPP2	hsa-mir-135a*	-0.579648	0.134754
TAF5L	hsa-mir-933	-0.579621	0.134754
SYNGR1	hsa-mir-27a*	-0.579616	0.134754
PAQR5	hsa-mir-1268	-0.579352	0.13522
CBLN3	hsa-mir-1268	-0.579302	0.13522
FAM40B	hsa-mir-1268	-0.5793	0.13522
FUT4	hsa-mir-30c	-0.579286	0.13522
FLNC	hsa-mir-491-5p	-0.57921	0.135332
SMARCD2	hsa-mir-143	-0.57915	0.135413
USP47	hsa-mir-183	-0.579096	0.135426
KIAA1751	hsa-mir-675	-0.579058	0.135431
CXCL12	hsa-mir-675	-0.578901	0.135664
SYNGR1	hsa-mir-1201	-0.57849	0.135894
NPHP3	hsa-mir-93	-0.578446	0.135894
C1orf21	hsa-mir-675	-0.578439	0.135894
C5orf4	hsa-mir-890	-0.578271	0.136126
TASP1	hsa-mir-30e	-0.578264	0.136126
RALGPS1	hsa-mir-135a*	-0.578218	0.136179
BAIAP2	hsa-mir-491-5p	-0.578181	0.136212
MGLL	hsa-mir-135a*	-0.578155	0.136223
CAMK2B	hsa-mir-675	-0.578031	0.136264
KLRD1	hsa-mir-135a*	-0.577608	0.136842
SMC6	hsa-mir-186	-0.577506	0.136933
SLC35F1	hsa-mir-182	-0.577385	0.137052
RSU1	hsa-mir-182	-0.577344	0.137089
C1orf183	hsa-mir-1268	-0.577151	0.137233
C14orf43	hsa-mir-27a*	-0.577049	0.1374
RBM14	hsa-mir-145	-0.577007	0.137404
CCDC69	hsa-mir-1268	-0.576971	0.137437
HSD11B2	hsa-mir-675	-0.576945	0.137447
COQ9	hsa-mir-99b*	-0.576859	0.137583
SLC9A1	hsa-mir-1268	-0.576777	0.137593
GNG7	hsa-mir-27a*	-0.57676	0.137593
USP48	hsa-mir-30a	-0.576758	0.137593
RNF185	hsa-mir-1268	-0.576737	0.137593
TMEM180	hsa-mir-143	-0.576625	0.137593
PPP1R16B	hsa-mir-99b*	-0.576577	0.137593
DAAM2	hsa-mir-1258	-0.576543	0.137593
RARB	hsa-mir-1286	-0.576519	0.137593
MALL	hsa-mir-675	-0.576479	0.137593
MGLL	hsa-mir-27a*	-0.57647	0.137593
C5orf4	hsa-mir-27a*	-0.576424	0.137593
MYCL1	hsa-mir-675	-0.576375	0.137593
NDRG4	hsa-mir-27a*	-0.576374	0.137593
RBM38	hsa-mir-27a*	-0.576361	0.137593
BAIAP2L2	hsa-mir-675	-0.576346	0.137593
DNAJC11	hsa-mir-933	-0.576327	0.137593
KATNAL2	hsa-mir-135a*	-0.576324	0.137593
YTHDF1	hsa-mir-9	-0.576319	0.137593
MAPK7	hsa-mir-675	-0.576264	0.137666
TSHZ3	hsa-mir-93	-0.576078	0.137925
C13orf23	hsa-mir-29c	-0.575974	0.138013
FEM1C	hsa-mir-372	-0.57581	0.138272
SKAP2	hsa-mir-183	-0.575698	0.13842
TRPV1	hsa-mir-1268	-0.575597	0.138501
SDCCAG3	hsa-mir-30c	-0.57541	0.138764
RALBP1	hsa-mir-27a*	-0.575384	0.138777
MXI1	hsa-mir-93	-0.575242	0.13896
ADO	hsa-mir-195	-0.575235	0.13896
TSC22D3	hsa-mir-96	-0.575208	0.138974
PHKB	hsa-mir-27a*	-0.575156	0.139041
ADARB1	hsa-mir-675	-0.574627	0.139657
SRGAP3	hsa-mir-21*	-0.574584	0.139684
CYB5B	hsa-mir-30a	-0.574509	0.139754
ADH1C	hsa-mir-513b	-0.57448	0.139754
ENTPD6	hsa-mir-933	-0.574469	0.139754
PIP4K2B	hsa-mir-675	-0.574446	0.139757
LARP1	hsa-mir-9	-0.574427	0.139757
SLC22A23	hsa-mir-1268	-0.574306	0.139956
PREX1	hsa-mir-675	-0.574263	0.139975
ZBTB40	hsa-mir-1268	-0.57423	0.14
BHLHE41	hsa-mir-135a*	-0.574181	0.140018
DLC1	hsa-mir-675	-0.574126	0.14009
CUGBP2	hsa-mir-1258	-0.573947	0.140382
ZBED4	hsa-mir-30a	-0.573881	0.14048
ANGPT2	hsa-mir-145	-0.573821	0.140513
UBXN10	hsa-mir-675	-0.57379	0.140513
CCNF	hsa-mir-139-5p	-0.573763	0.140513
RGS2	hsa-mir-96	-0.573636	0.140611
KDM3A	hsa-mir-30a	-0.573565	0.140645
MCTS1	hsa-mir-143	-0.57349	0.140746
SCD5	hsa-mir-93	-0.57346	0.140746
ADCY6	hsa-mir-135a*	-0.57345	0.140746
GRIA3	hsa-mir-675	-0.573379	0.140781
HDAC4	hsa-mir-27a*	-0.573374	0.140781
AVPI1	hsa-mir-675	-0.573352	0.140781
GALK2	hsa-mir-9	-0.573306	0.140836
PSD3	hsa-mir-491-5p	-0.573281	0.140847
SLC36A1	hsa-mir-491-5p	-0.573208	0.140913
C13orf34	hsa-mir-9	-0.573086	0.141059
SRRM2	hsa-mir-1268	-0.573036	0.141059
XPNPEP2	hsa-mir-675	-0.573009	0.141059
RGMA	hsa-mir-99b*	-0.572829	0.141247
EDA	hsa-mir-675	-0.572598	0.141479
IL1A	hsa-mir-30e	-0.572573	0.141489
FAM53B	hsa-mir-675	-0.572235	0.142064
MXD4	hsa-mir-1268	-0.572211	0.142064
SYNM	hsa-mir-675	-0.572201	0.142064
PPP1R12B	hsa-mir-27a*	-0.571813	0.142614
KIF2A	hsa-mir-218	-0.571808	0.142614
SLC7A1	hsa-mir-145	-0.571791	0.142614
ZFP106	hsa-mir-93	-0.57174	0.142614
CDCA4	hsa-mir-195	-0.571679	0.142614
KPNA1	hsa-mir-195	-0.571646	0.142614
SNX29	hsa-mir-1268	-0.571633	0.142614
ZNRF3	hsa-mir-186	-0.571584	0.142615
GINS4	hsa-mir-139-5p	-0.571568	0.142615
IL10RA	hsa-mir-675	-0.571555	0.142615
SLC29A2	hsa-mir-145	-0.571511	0.142615
OTUB2	hsa-mir-218	-0.571499	0.142615
D2HGDH	hsa-mir-675	-0.57132	0.142783
POP4	hsa-mir-145	-0.571218	0.142901
SLC16A9	hsa-mir-96	-0.571204	0.142901
DNAJB12	hsa-mir-933	-0.571064	0.143114
C7orf41	hsa-mir-1268	-0.570904	0.143327
CTDSPL2	hsa-mir-30e	-0.570857	0.143346
ERLIN2	hsa-mir-1268	-0.570838	0.143346
SCARB1	hsa-mir-145	-0.570822	0.143346
GPD1L	hsa-mir-491-5p	-0.570795	0.143346
C1orf21	hsa-mir-27a*	-0.570775	0.143347
GPX3	hsa-mir-491-5p	-0.570606	0.143638
ZBTB41	hsa-mir-302a	-0.570599	0.143638
CDC25B	hsa-mir-195	-0.570431	0.143853
ZFC3H1	hsa-mir-30a	-0.570221	0.144103
PTPN13	hsa-mir-30e	-0.570145	0.144103
TSPAN5	hsa-mir-139-5p	-0.570101	0.144105
C10orf119	hsa-mir-9	-0.569951	0.144351
VOPP1	hsa-mir-30c	-0.569732	0.144682
NDUFA4	hsa-mir-147b	-0.569701	0.144706
NKX3-2	hsa-mir-93	-0.569566	0.144953
TCF3	hsa-mir-195	-0.569431	0.145071
C14orf43	hsa-mir-96	-0.569397	0.145094
CA12	hsa-mir-491-5p	-0.569381	0.145094
PBX1	hsa-mir-1286	-0.569332	0.145156
SAPS2	hsa-mir-1268	-0.569022	0.14549
NCAM1	hsa-mir-1268	-0.569012	0.14549
DHX36	hsa-mir-30a	-0.569002	0.14549
CBX7	hsa-mir-99b*	-0.568975	0.14549
CD209	hsa-mir-99b*	-0.568958	0.14549
ZNF248	hsa-mir-372	-0.568741	0.145859
TMTC1	hsa-mir-491-5p	-0.568687	0.145859
MFN2	hsa-mir-491-5p	-0.5686	0.145962
TSKU	hsa-mir-933	-0.568354	0.146298
MEF2D	hsa-mir-27a*	-0.568345	0.146298
PALM	hsa-mir-99b*	-0.568317	0.146316
MEF2D	hsa-mir-1268	-0.568184	0.146562
STMN2	hsa-mir-491-5p	-0.568151	0.146588
MTDH	hsa-mir-145	-0.568098	0.146619
CAP2	hsa-mir-1268	-0.56799	0.146767
CEP350	hsa-mir-96	-0.56797	0.146767
PPP2R1B	hsa-mir-195	-0.567907	0.146861
GXYLT1	hsa-mir-30c	-0.567885	0.146865
LOXL4	hsa-mir-1268	-0.567767	0.147078
CDK6	hsa-mir-933	-0.567556	0.147443
FASN	hsa-mir-933	-0.567479	0.147465
C10orf54	hsa-mir-491-5p	-0.56747	0.147465
SPON1	hsa-mir-675	-0.567422	0.147513
TASP1	hsa-mir-195	-0.567406	0.147513
GXYLT1	hsa-mir-145	-0.567265	0.147513
FXYD6	hsa-mir-27a*	-0.567189	0.147542
ACOT11	hsa-mir-135a*	-0.567178	0.147542
TMEM63B	hsa-mir-491-5p	-0.567028	0.147695
RNF150	hsa-mir-1268	-0.567009	0.147695
FGF9	hsa-mir-372	-0.566973	0.147729
CNNM4	hsa-mir-675	-0.566927	0.147787
CDK6	hsa-mir-145	-0.566859	0.14785
PLAGL2	hsa-mir-30e	-0.566695	0.148035
ANO7	hsa-mir-933	-0.566594	0.148178
ADRA1A	hsa-mir-1268	-0.56654	0.148202
FAM84A	hsa-mir-145	-0.566389	0.148441
ACBD7	hsa-mir-145	-0.566358	0.148441
NIPAL3	hsa-mir-99b*	-0.566326	0.148441
RNF170	hsa-mir-145	-0.566236	0.148476
BAIAP2	hsa-mir-675	-0.566212	0.148476
KIAA0494	hsa-mir-1268	-0.566059	0.148649
F11R	hsa-mir-145	-0.566019	0.148695
DUSP6	hsa-mir-9	-0.565892	0.148853
SHROOM4	hsa-mir-135a*	-0.565761	0.148916
DLG3	hsa-mir-139-5p	-0.565739	0.148921
RP1-21O18.1	hsa-mir-139-5p	-0.565518	0.149245
MSH2	hsa-mir-30c	-0.565435	0.149371
USP6NL	hsa-mir-29c	-0.56522	0.149501
ENTPD8	hsa-mir-491-5p	-0.565177	0.14955
HOXA4	hsa-mir-1268	-0.56505	0.149657
ART3	hsa-mir-186	-0.564995	0.149691
MOSPD1	hsa-mir-218	-0.564767	0.149928
FAM46A	hsa-mir-675	-0.564751	0.149928
ZNF264	hsa-mir-93	-0.56471	0.149976
GXYLT1	hsa-mir-30e	-0.564669	0.150022
COL2A1	hsa-mir-29c	-0.564513	0.150237
SECISBP2L	hsa-mir-1268	-0.564471	0.150286
MAPKAPK5	hsa-mir-186	-0.564435	0.150321
CBFB	hsa-mir-30a	-0.564397	0.150332
SRI	hsa-mir-421	-0.564389	0.150332
TRIM37	hsa-mir-182	-0.564372	0.150332
OSBPL3	hsa-mir-9	-0.564192	0.150586
AP2A2	hsa-mir-27a*	-0.564068	0.150694
G2E3	hsa-mir-195	-0.564012	0.150694
TPSG1	hsa-mir-675	-0.564008	0.150694
GRAP	hsa-mir-145	-0.563974	0.150694
ZBTB41	hsa-mir-218	-0.563874	0.150741
C14orf145	hsa-mir-143	-0.563854	0.150741
CDS1	hsa-mir-135a*	-0.563837	0.150741
PIK3R1	hsa-mir-93	-0.563837	0.150741
VANGL2	hsa-mir-135a*	-0.563793	0.150781
CCBP2	hsa-mir-675	-0.563745	0.150781
RASSF2	hsa-mir-1268	-0.563723	0.150781
PRKCA	hsa-mir-1286	-0.563661	0.150869
ATP6V0A1	hsa-mir-491-5p	-0.563498	0.151082
DES	hsa-mir-27a*	-0.563474	0.151082
1-Sep	hsa-mir-1268	-0.563448	0.151082
PDE4D	hsa-mir-99b*	-0.563415	0.151113
HNRNPA3	hsa-mir-30a	-0.563389	0.151128
GRPEL2	hsa-mir-29c	-0.563299	0.15124
AKNA	hsa-mir-675	-0.563277	0.151248
GPR113	hsa-mir-675	-0.563214	0.1513
MYO10	hsa-mir-9	-0.56311	0.151431
C10orf76	hsa-mir-1268	-0.562931	0.151626
IPO5	hsa-mir-186	-0.56289	0.151674
KIF16B	hsa-mir-30e	-0.562797	0.151837
PHF16	hsa-mir-30a	-0.562619	0.152017
TGDS	hsa-mir-302a	-0.562554	0.152074
TLN2	hsa-mir-675	-0.562547	0.152074
PAQR4	hsa-mir-933	-0.562535	0.152074
GPRASP2	hsa-mir-182	-0.562421	0.152191
AIF1L	hsa-mir-675	-0.5622	0.152417
STK38	hsa-mir-218	-0.562196	0.152417
TIRAP	hsa-mir-135a*	-0.562187	0.152417
COL5A2	hsa-mir-378	-0.561891	0.152845
TBPL1	hsa-mir-30a	-0.561811	0.152907
PBLD	hsa-mir-421	-0.5618	0.152907
C12orf66	hsa-mir-9	-0.561793	0.152907
RAB8B	hsa-mir-183	-0.561731	0.152948
LMNB2	hsa-mir-139-5p	-0.561697	0.152948
GPT2	hsa-mir-30c	-0.561679	0.152948
NRBP2	hsa-mir-491-5p	-0.561678	0.152948
PRKCZ	hsa-mir-675	-0.561476	0.153202
C22orf25	hsa-mir-675	-0.561468	0.153202
IL2RA	hsa-mir-30a	-0.561356	0.153227
LMNB1	hsa-mir-218	-0.561353	0.153227
ARHGEF9	hsa-mir-675	-0.561313	0.153227
RAB43	hsa-mir-675	-0.561303	0.153227
WDR37	hsa-mir-135a*	-0.561288	0.153227
QSOX2	hsa-mir-378	-0.561233	0.153227
TGFBR3	hsa-mir-182	-0.561227	0.153227
MAML1	hsa-mir-933	-0.561188	0.153227
NR3C1	hsa-mir-675	-0.561117	0.153227
OBSCN	hsa-mir-675	-0.561112	0.153227
CNNM2	hsa-mir-675	-0.560902	0.153476
TBX10	hsa-mir-1258	-0.560882	0.153476
EIF4B	hsa-mir-302a	-0.560829	0.153476
JAG2	hsa-mir-30e	-0.560811	0.153476
GCNT2	hsa-mir-93	-0.560805	0.153476
NSUN4	hsa-mir-29c	-0.56079	0.153476
GBA2	hsa-mir-675	-0.560467	0.154011
CDK6	hsa-mir-10b	-0.560453	0.154011
REEP1	hsa-mir-1268	-0.560358	0.154138
HDAC10	hsa-mir-491-5p	-0.560331	0.154156
AP3M2	hsa-mir-145	-0.560253	0.154206
DNALI1	hsa-mir-675	-0.559933	0.15463
ITM2C	hsa-mir-1268	-0.559928	0.15463
GNG7	hsa-mir-1286	-0.55979	0.154809
EVC	hsa-mir-1268	-0.559546	0.155141
PARVG	hsa-mir-675	-0.559505	0.155148
ROD1	hsa-mir-30e	-0.559462	0.155162
TOX	hsa-mir-1268	-0.559461	0.155162
LDB3	hsa-mir-1268	-0.559409	0.155235
USP37	hsa-mir-145	-0.559372	0.155235
MED14	hsa-mir-329	-0.559318	0.155269
MOBKL2A	hsa-mir-99b*	-0.559222	0.155441
PCGF5	hsa-mir-9	-0.559194	0.155453
KRBA1	hsa-mir-675	-0.559179	0.155453
SPRY4	hsa-mir-195	-0.559091	0.155562
IGF2BP3	hsa-mir-195	-0.559074	0.155562
UACA	hsa-mir-30a	-0.559023	0.155632
SLC43A2	hsa-mir-29c	-0.55895	0.155739
KIAA1737	hsa-mir-1268	-0.558916	0.155739
GATAD1	hsa-mir-143	-0.558905	0.155739
IL11RA	hsa-mir-1258	-0.558868	0.155739
MCM10	hsa-mir-145	-0.558821	0.155747
PDE6A	hsa-mir-135a*	-0.558756	0.155765
MXD4	hsa-mir-1286	-0.558704	0.155815
PCGF6	hsa-mir-9	-0.558686	0.155815
GATAD2A	hsa-mir-10b	-0.558677	0.155815
EDN3	hsa-mir-675	-0.558496	0.156092
UBE2K	hsa-mir-30c	-0.558433	0.156126
SORT1	hsa-mir-135a*	-0.558408	0.156126
LDHA	hsa-mir-338-3p	-0.558332	0.156247
ATP8B2	hsa-mir-27a*	-0.558268	0.156347
SETBP1	hsa-mir-1268	-0.55825	0.156347
MAFG	hsa-mir-378	-0.558159	0.156367
TMUB2	hsa-mir-93	-0.558147	0.156367
HVCN1	hsa-mir-675	-0.558105	0.156406
DCAF12	hsa-mir-29c	-0.558021	0.156413
PCDH21	hsa-mir-1268	-0.55802	0.156413
ADARB1	hsa-mir-99b*	-0.557913	0.156533
UNC84B	hsa-mir-27a*	-0.557903	0.156533
ALPL	hsa-mir-1268	-0.55785	0.156569
SENP5	hsa-mir-145	-0.557519	0.157099
IPO11	hsa-mir-9	-0.557413	0.157296
TBC1D22B	hsa-mir-675	-0.557385	0.157318
NID2	hsa-mir-29c	-0.557263	0.157484
UNC13A	hsa-mir-139-5p	-0.557119	0.157649
PPP1R13B	hsa-mir-182	-0.557106	0.157649
FAM105A	hsa-mir-139-5p	-0.557022	0.157693
ZXDC	hsa-mir-93	-0.556991	0.157693
PALM	hsa-mir-491-5p	-0.556954	0.157693
PGAP1	hsa-mir-29c	-0.556944	0.157693
CENPN	hsa-mir-218	-0.556903	0.157693
CASZ1	hsa-mir-27a*	-0.556817	0.157693
EFHD1	hsa-mir-1268	-0.556761	0.157693
MYLK	hsa-mir-675	-0.55673	0.157693
TM9SF4	hsa-mir-145	-0.55664	0.157745
NDRG4	hsa-mir-491-5p	-0.556586	0.157767
SLC46A1	hsa-mir-145	-0.556456	0.158016
FGD2	hsa-mir-1268	-0.556164	0.158568
RASSF2	hsa-mir-99b*	-0.556156	0.158568
BAG1	hsa-mir-933	-0.556084	0.158595
SIX4	hsa-mir-30e	-0.556068	0.158595
RNF114	hsa-mir-218	-0.55602	0.158595
IPCEF1	hsa-mir-675	-0.556018	0.158595
C10orf54	hsa-mir-27a*	-0.555939	0.158595
EFNA1	hsa-mir-145	-0.55592	0.158595
SMC1A	hsa-mir-135a*	-0.555907	0.158595
CUGBP2	hsa-mir-372	-0.555715	0.158846
FAM129A	hsa-mir-1268	-0.55521	0.159625
CBLN3	hsa-mir-27a*	-0.555204	0.159625
CDV3	hsa-mir-338-3p	-0.555159	0.159684
C16orf88	hsa-mir-29c	-0.55513	0.159709
IGF2R	hsa-mir-30c	-0.555075	0.159749
CCDC69	hsa-mir-675	-0.554889	0.160128
IQSEC2	hsa-mir-491-5p	-0.554761	0.160376
RAB15	hsa-mir-30e	-0.554697	0.160476
ARL3	hsa-mir-1268	-0.554666	0.160476
LPCAT1	hsa-mir-145	-0.554625	0.160476
FAM57A	hsa-mir-30e	-0.554579	0.160537
SERTAD2	hsa-mir-491-5p	-0.55456	0.160539
HNRNPA1	hsa-mir-218	-0.554498	0.160611
SCN9A	hsa-mir-182	-0.554435	0.160611
GNG7	hsa-mir-491-5p	-0.554386	0.160611
ADAMTS19	hsa-mir-675	-0.554377	0.160611
NR3C1	hsa-mir-99b*	-0.554376	0.160611
ANXA2	hsa-mir-9	-0.554337	0.160611
TUBB	hsa-mir-378	-0.554332	0.160611
P2RX1	hsa-mir-27a*	-0.554324	0.160611
[truncated: 3,187 more rows]

## Sheet: Magia_miR_GE_Miltenyi
Gene Symbol	miRNA	Correl	q-value
TEF	hsa-mir-886-3p	-0.838467	0.134434
RBM38	hsa-mir-886-3p	-0.765962	0.218063
SORBS3	hsa-mir-886-5p	-0.752072	0.218063
SORT1	hsa-mir-886-5p	-0.745983	0.218063
C14orf43	hsa-mir-886-3p	-0.743683	0.218063
TP53INP2	hsa-mir-886-5p	-0.740124	0.218063
FXYD6	hsa-mir-886-3p	-0.732949	0.218063
MYO1C	hsa-mir-886-5p	-0.731819	0.218063
ITM2C	hsa-mir-886-5p	-0.72816	0.218063
PALM	hsa-mir-886-3p	-0.725132	0.218063
GNG7	hsa-mir-886-3p	-0.720937	0.218063
PDIA6	hsa-mir-638	-0.716443	0.218063
MEF2D	hsa-mir-886-3p	-0.715966	0.218063
FAM101A	hsa-mir-886-5p	-0.713102	0.218063
HSP90B1	hsa-mir-638	-0.712976	0.218063
CRY2	hsa-mir-886-5p	-0.712245	0.218063
AP2A2	hsa-mir-886-5p	-0.70927	0.218063
EI24	hsa-mir-638	-0.70604	0.218063
TEF	hsa-mir-886-5p	-0.705496	0.218063
BCAT2	hsa-mir-886-5p	-0.704377	0.218063
C10orf54	hsa-mir-886-3p	-0.704199	0.218063
JARID2	hsa-mir-638	-0.703243	0.218063
FASTKD2	hsa-mir-638	-0.700738	0.218063
ZNF250	hsa-mir-638	-0.699315	0.218063
ZNF672	hsa-mir-886-5p	-0.698063	0.218063
HOXB13	hsa-mir-886-5p	-0.697944	0.218063
TAF4	hsa-mir-638	-0.696278	0.218063
SESN2	hsa-mir-886-5p	-0.696133	0.218063
ST5	hsa-mir-886-5p	-0.695977	0.218063
USP2	hsa-mir-886-5p	-0.695482	0.218063
SLC36A1	hsa-mir-886-5p	-0.692957	0.218063
MAGI1	hsa-mir-886-3p	-0.690977	0.218063
CBFA2T2	hsa-mir-886-5p	-0.69041	0.218063
TMTC4	hsa-mir-638	-0.689666	0.218063
C5orf4	hsa-mir-886-5p	-0.689373	0.218063
MEF2D	hsa-mir-886-5p	-0.687179	0.218063
PIP5K1C	hsa-mir-886-3p	-0.686971	0.218063
CUL4A	hsa-mir-638	-0.685719	0.218063
HN1	hsa-mir-638	-0.682792	0.223009
SLC22A23	hsa-mir-886-5p	-0.682215	0.223009
ASAP3	hsa-mir-886-3p	-0.681756	0.223009
DENND3	hsa-mir-886-3p	-0.679181	0.223009
LOC389137	hsa-mir-638	-0.678123	0.223009
CYBASC3	hsa-mir-886-5p	-0.677771	0.223009
TMEM127	hsa-mir-886-5p	-0.677622	0.223009
SPATS2	hsa-mir-638	-0.677339	0.223009
MAML1	hsa-mir-638	-0.676597	0.223009
LOC401052	hsa-mir-886-5p	-0.67493	0.223009
ACVRL1	hsa-mir-886-5p	-0.674593	0.223009
C20orf196	hsa-mir-638	-0.67362	0.223009
MMAB	hsa-mir-886-5p	-0.673386	0.223009
SPAST	hsa-mir-638	-0.672593	0.223009
RNF114	hsa-mir-638	-0.669763	0.231287
DHDDS	hsa-mir-886-5p	-0.669179	0.231748
RAB6B	hsa-mir-886-3p	-0.668321	0.232752
CASQ2	hsa-mir-886-3p	-0.668005	0.232752
ERGIC1	hsa-mir-886-5p	-0.667269	0.232853
TP53INP2	hsa-mir-886-3p	-0.666566	0.232853
RNF4	hsa-mir-638	-0.665689	0.234601
CLDN5	hsa-mir-886-5p	-0.665272	0.234601
PPP1R12C	hsa-mir-886-3p	-0.658266	0.249039
PYY	hsa-mir-886-5p	-0.653747	0.262671
RGMA	hsa-mir-886-3p	-0.653732	0.262671
TSPAN7	hsa-mir-886-5p	-0.652591	0.262671
SLC44A2	hsa-mir-886-5p	-0.652142	0.262671
NPTX1	hsa-mir-886-3p	-0.650302	0.269997
NUDT16	hsa-mir-886-5p	-0.649813	0.270129
TLK2	hsa-mir-638	-0.649044	0.270129
GNAO1	hsa-mir-886-3p	-0.648036	0.270129
CNNM2	hsa-mir-886-5p	-0.6476	0.270129
NTN1	hsa-mir-886-3p	-0.647367	0.270129
ATP2A3	hsa-mir-886-5p	-0.646275	0.270129
MET	hsa-mir-638	-0.645489	0.271051
NUP62	hsa-mir-638	-0.644144	0.271051
CASZ1	hsa-mir-886-3p	-0.642712	0.271051
TMEM119	hsa-mir-886-5p	-0.641915	0.271051
SGSH	hsa-mir-886-5p	-0.641071	0.271051
ST7	hsa-mir-638	-0.640462	0.271051
C2	hsa-mir-638	-0.639974	0.271051
CLCN6	hsa-mir-886-5p	-0.638412	0.271051
C17orf59	hsa-mir-886-5p	-0.638383	0.271051
RTN3	hsa-mir-886-5p	-0.637114	0.271051
PER3	hsa-mir-886-5p	-0.636641	0.271051
TCN2	hsa-mir-886-5p	-0.635293	0.27107
HSPB6	hsa-mir-886-3p	-0.635115	0.27107
MKNK2	hsa-mir-886-5p	-0.632391	0.28084
OSR1	hsa-mir-886-3p	-0.631926	0.28084
RBM38	hsa-mir-886-5p	-0.630798	0.28084
ZFAND3	hsa-mir-886-3p	-0.630586	0.28084
SMARCAD1	hsa-mir-638	-0.630568	0.28084
TRRAP	hsa-mir-638	-0.630419	0.28084
RGMA	hsa-mir-886-5p	-0.629665	0.283047
ITPKC	hsa-mir-886-5p	-0.628172	0.284495
UTP15	hsa-mir-638	-0.627974	0.284495
RHOB	hsa-mir-886-5p	-0.62714	0.284495
AP3S2	hsa-mir-886-3p	-0.626896	0.284495
GCNT2	hsa-mir-886-5p	-0.626686	0.284495
FAM84A	hsa-mir-638	-0.626539	0.284495
ARRB1	hsa-mir-886-5p	-0.625525	0.285009
CLCC1	hsa-mir-638	-0.624346	0.286756
ZNF627	hsa-mir-638	-0.624231	0.286756
NKD1	hsa-mir-638	-0.623427	0.286756
MEX3D	hsa-mir-638	-0.622882	0.286756
HDAC2	hsa-mir-638	-0.621797	0.286756
DGAT1	hsa-mir-886-5p	-0.620416	0.286756
GADD45B	hsa-mir-886-3p	-0.619468	0.286756
PDPR	hsa-mir-886-5p	-0.619307	0.286756
C17orf82	hsa-mir-638	-0.619219	0.286756
LYPD1	hsa-mir-886-3p	-0.619133	0.286756
IQSEC2	hsa-mir-886-5p	-0.618497	0.28717
SIDT2	hsa-mir-886-5p	-0.617553	0.287529
C1orf21	hsa-mir-886-5p	-0.617282	0.287529
C3orf70	hsa-mir-886-3p	-0.614928	0.287529
F3	hsa-mir-638	-0.614297	0.287529
GNG7	hsa-mir-886-5p	-0.614055	0.287529
PARG	hsa-mir-638	-0.613797	0.287529
C9orf7	hsa-mir-886-5p	-0.613288	0.287529
KIAA1644	hsa-mir-886-3p	-0.613138	0.287529
MUL1	hsa-mir-886-5p	-0.612732	0.287529
CAPN5	hsa-mir-886-5p	-0.61195	0.287529
ELL2	hsa-mir-638	-0.611326	0.287529
CDC42EP4	hsa-mir-886-5p	-0.610872	0.287529
PALM	hsa-mir-886-5p	-0.610601	0.287529
C1orf21	hsa-mir-886-3p	-0.610166	0.287529
FOXQ1	hsa-mir-638	-0.60987	0.287529
FAM104B	hsa-mir-886-3p	-0.608196	0.287529
KIF3B	hsa-mir-638	-0.607978	0.287529
CXorf39	hsa-mir-638	-0.607936	0.287529
CHFR	hsa-mir-886-5p	-0.607757	0.287529
PRKCA	hsa-mir-886-3p	-0.607729	0.287529
CARKD	hsa-mir-886-5p	-0.607572	0.287529
SOX4	hsa-mir-638	-0.606969	0.287529
GFRA2	hsa-mir-886-5p	-0.606945	0.287529
GAS7	hsa-mir-886-3p	-0.60671	0.287529
SMG5	hsa-mir-638	-0.606637	0.287529
GRB2	hsa-mir-886-3p	-0.606637	0.287529
YWHAB	hsa-mir-638	-0.606461	0.287529
WBP2	hsa-mir-886-3p	-0.606204	0.287529
IRAK2	hsa-mir-638	-0.605868	0.287529
SGOL2	hsa-mir-638	-0.604819	0.287529
SARS2	hsa-mir-638	-0.604459	0.287529
SFRP1	hsa-mir-886-5p	-0.603886	0.287529
ARL3	hsa-mir-886-5p	-0.60368	0.287529
PTGER2	hsa-mir-638	-0.602875	0.287529
TGS1	hsa-mir-638	-0.60168	0.287529
CALM3	hsa-mir-886-5p	-0.601621	0.287529
SLC35A4	hsa-mir-886-5p	-0.60149	0.287529
FBLN1	hsa-mir-886-5p	-0.601341	0.287529
CACNA1H	hsa-mir-886-3p	-0.600581	0.287529
HSPB6	hsa-mir-886-5p	-0.600227	0.287529
ZNF260	hsa-mir-638	-0.599923	0.287529
CTBP1	hsa-mir-886-5p	-0.599812	0.287529
ZNF468	hsa-mir-638	-0.597738	0.29204
NAALADL1	hsa-mir-886-5p	-0.597196	0.29204
RXRA	hsa-mir-886-3p	-0.597018	0.29204
SLC25A34	hsa-mir-886-5p	-0.596475	0.29204
NGDN	hsa-mir-638	-0.595966	0.29204
ZNF703	hsa-mir-638	-0.595933	0.29204
NAPA	hsa-mir-886-5p	-0.595016	0.29204
XPNPEP2	hsa-mir-886-5p	-0.594289	0.29204
SFT2D3	hsa-mir-638	-0.593583	0.292439
ABCG1	hsa-mir-638	-0.592894	0.294341
EXOC4	hsa-mir-638	-0.592472	0.294341
KLHL12	hsa-mir-638	-0.592113	0.294341
SOX9	hsa-mir-638	-0.591854	0.294341
C15orf52	hsa-mir-886-3p	-0.591571	0.294341
FOXP4	hsa-mir-886-5p	-0.590619	0.294346
ZBTB47	hsa-mir-886-3p	-0.590317	0.294346
C10orf81	hsa-mir-638	-0.590147	0.294346
HNRNPA3	hsa-mir-638	-0.590114	0.294346
KIF13B	hsa-mir-886-5p	-0.589936	0.294346
INTS2	hsa-mir-638	-0.58974	0.294346
C9orf69	hsa-mir-638	-0.587077	0.303666
KIAA0495	hsa-mir-886-3p	-0.585692	0.303666
H1FX	hsa-mir-886-5p	-0.585228	0.303666
DDX12	hsa-mir-638	-0.585112	0.303666
CYTH1	hsa-mir-886-5p	-0.584993	0.303666
MAPK3	hsa-mir-886-5p	-0.584853	0.303666
HNRNPA2B1	hsa-mir-638	-0.584439	0.303666
AP3S2	hsa-mir-886-5p	-0.584123	0.303666
MDN1	hsa-mir-638	-0.58358	0.303666
MBOAT1	hsa-mir-886-5p	-0.583516	0.303666
SLC22A3	hsa-mir-638	-0.583192	0.303666
SYNJ2BP	hsa-mir-886-5p	-0.582525	0.303666
CHD6	hsa-mir-638	-0.582263	0.303666
MYCN	hsa-mir-638	-0.582039	0.303666
NPTX1	hsa-mir-886-5p	-0.582008	0.303666
TRANK1	hsa-mir-886-5p	-0.581085	0.303666
HOXA10	hsa-mir-638	-0.580997	0.303666
ZER1	hsa-mir-886-5p	-0.580792	0.303666
FAM167A	hsa-mir-638	-0.579936	0.303666
AP2A2	hsa-mir-886-3p	-0.579918	0.303666
CASZ1	hsa-mir-886-5p	-0.579844	0.303666
NXT2	hsa-mir-638	-0.579329	0.303666
STAU1	hsa-mir-638	-0.578458	0.303666
SRPK1	hsa-mir-638	-0.577868	0.303666
PLEC1	hsa-mir-886-5p	-0.577244	0.303666
ETS2	hsa-mir-638	-0.576665	0.303666
FAM107A	hsa-mir-886-5p	-0.575932	0.303666
KIAA1539	hsa-mir-886-5p	-0.575703	0.303666
GPER	hsa-mir-886-3p	-0.575056	0.303666
EMID1	hsa-mir-638	-0.574512	0.303666
CYTH1	hsa-mir-886-3p	-0.5736	0.303666
CPSF6	hsa-mir-638	-0.573488	0.303666
TRAPPC1	hsa-mir-886-3p	-0.573249	0.303666
FXN	hsa-mir-886-5p	-0.571792	0.303666
GUF1	hsa-mir-638	-0.571569	0.303666
CXCL14	hsa-mir-638	-0.571415	0.303666
RIMS3	hsa-mir-886-3p	-0.571101	0.303666
GRAMD4	hsa-mir-886-5p	-0.570793	0.303666
FNBP1	hsa-mir-886-3p	-0.570515	0.303666
ZNF417	hsa-mir-638	-0.570481	0.303666
LOC402509	hsa-mir-886-5p	-0.570164	0.303666
KCTD12	hsa-mir-886-3p	-0.570099	0.303666
FAM163A	hsa-mir-886-3p	-0.569914	0.303666
UNC84B	hsa-mir-886-3p	-0.569783	0.303666
SH3BP5L	hsa-mir-886-5p	-0.569531	0.303666
SLC26A2	hsa-mir-886-5p	-0.569486	0.303666
PDK2	hsa-mir-886-5p	-0.569241	0.303666
CSNK1D	hsa-mir-638	-0.568937	0.303666
C1orf115	hsa-mir-886-5p	-0.568659	0.303666
ENAH	hsa-mir-886-3p	-0.567515	0.30374
ZNF200	hsa-mir-638	-0.56605	0.304142
JAKMIP3	hsa-mir-886-3p	-0.566036	0.304142
UNC84B	hsa-mir-886-5p	-0.565512	0.304142
CYP27B1	hsa-mir-638	-0.565405	0.304142
PARVG	hsa-mir-886-3p	-0.565281	0.304142
PTGIS	hsa-mir-886-3p	-0.563588	0.304142
RECQL5	hsa-mir-886-5p	-0.563223	0.304142
TULP4	hsa-mir-638	-0.562577	0.304142
P2RX1	hsa-mir-886-5p	-0.562421	0.304142
PPM1H	hsa-mir-638	-0.562223	0.304142
DAAM2	hsa-mir-886-5p	-0.562222	0.304142
SR140	hsa-mir-638	-0.562125	0.304142
TUBGCP4	hsa-mir-638	-0.562067	0.304142
DNAJC5	hsa-mir-638	-0.56188	0.304142
ZBTB33	hsa-mir-638	-0.561566	0.304142
CDC42BPA	hsa-mir-886-5p	-0.561416	0.304142
C16orf75	hsa-mir-638	-0.560867	0.304142
BAZ1B	hsa-mir-638	-0.560739	0.304142
TLE3	hsa-mir-886-3p	-0.560693	0.304142
CCNE1	hsa-mir-638	-0.559991	0.304986
PRLR	hsa-mir-638	-0.559845	0.305016
SLC12A2	hsa-mir-638	-0.559626	0.305365
ZNF777	hsa-mir-638	-0.558692	0.307127
C20orf3	hsa-mir-638	-0.558685	0.307127
C7orf41	hsa-mir-886-3p	-0.558262	0.307127
ZFAND3	hsa-mir-886-5p	-0.558203	0.307127
CXCL12	hsa-mir-886-5p	-0.557846	0.307127
AXIN2	hsa-mir-638	-0.557686	0.307229
PARM1	hsa-mir-886-5p	-0.557392	0.307574
PPP1R11	hsa-mir-886-5p	-0.557335	0.307574
GAPT	hsa-mir-886-3p	-0.557159	0.307748
TBC1D14	hsa-mir-638	-0.556391	0.310534
RCC2	hsa-mir-638	-0.555472	0.312579
MAK16	hsa-mir-638	-0.555212	0.312579
MAP3K14	hsa-mir-886-5p	-0.555207	0.312579
NOMO2	hsa-mir-638	-0.555116	0.312579
TMEM33	hsa-mir-638	-0.55391	0.316535
TAX1BP3	hsa-mir-886-5p	-0.553823	0.316535
ITPR1	hsa-mir-886-3p	-0.553399	0.317281
PRDM4	hsa-mir-638	-0.553385	0.317281
FAT1	hsa-mir-638	-0.552939	0.317281
RAB37	hsa-mir-886-5p	-0.552891	0.317281
TMED1	hsa-mir-638	-0.552583	0.317281
RBM34	hsa-mir-638	-0.552474	0.317281
FAM3A	hsa-mir-886-5p	-0.552422	0.317281
VPRBP	hsa-mir-638	-0.552356	0.317281
KDM5A	hsa-mir-886-5p	-0.551789	0.317737
KCNK3	hsa-mir-886-3p	-0.551175	0.317737
ITFG3	hsa-mir-886-5p	-0.550725	0.317737
ANAPC7	hsa-mir-638	-0.550558	0.317737
GLTP	hsa-mir-886-5p	-0.55039	0.317737
ADCY9	hsa-mir-886-5p	-0.550009	0.317737
GLCE	hsa-mir-638	-0.54998	0.317737
PYGB	hsa-mir-638	-0.549973	0.317737
ENTPD6	hsa-mir-638	-0.549838	0.317737
TNIP2	hsa-mir-638	-0.549464	0.317737
C1orf69	hsa-mir-638	-0.549421	0.317737
EXOC3	hsa-mir-886-5p	-0.549261	0.317737
RNF43	hsa-mir-638	-0.549176	0.317737
TPRG1L	hsa-mir-886-5p	-0.549113	0.317737
EPHB4	hsa-mir-638	-0.548735	0.317737
RNF185	hsa-mir-886-5p	-0.548319	0.318267
SKI	hsa-mir-886-3p	-0.548097	0.318687
SH3BP4	hsa-mir-638	-0.546901	0.321174
KCNK6	hsa-mir-886-5p	-0.54642	0.321701
PHC3	hsa-mir-638	-0.545869	0.321701
DLG3	hsa-mir-638	-0.545791	0.321701
SIRPA	hsa-mir-886-3p	-0.545361	0.321701
RNF170	hsa-mir-638	-0.545038	0.321701
MGLL	hsa-mir-886-5p	-0.544925	0.321701
MED20	hsa-mir-638	-0.544446	0.321701
LPPR2	hsa-mir-886-3p	-0.544291	0.321701
WBP2	hsa-mir-886-5p	-0.543809	0.321701
NCOA7	hsa-mir-638	-0.543802	0.321701
HES6	hsa-mir-638	-0.543505	0.321701
GRHL2	hsa-mir-638	-0.543062	0.321701
C20orf134	hsa-mir-638	-0.542849	0.321701
IDH3A	hsa-mir-886-5p	-0.542099	0.322703
EPB41L5	hsa-mir-886-3p	-0.541848	0.32284
MEST	hsa-mir-638	-0.541675	0.32284
RARA	hsa-mir-886-5p	-0.540924	0.32284
FBXO31	hsa-mir-886-5p	-0.540867	0.32284
IL17RC	hsa-mir-886-5p	-0.540056	0.323789
ALKBH6	hsa-mir-886-5p	-0.539446	0.325768
FAM102A	hsa-mir-886-5p	-0.539182	0.325768
METTL13	hsa-mir-638	-0.538776	0.326821
PBXIP1	hsa-mir-886-5p	-0.538193	0.328167
ANKRD54	hsa-mir-886-5p	-0.538056	0.328167
KIAA0427	hsa-mir-886-3p	-0.53803	0.328167
CNNM4	hsa-mir-886-5p	-0.537782	0.328167
PPAP2C	hsa-mir-638	-0.537668	0.328167
C16orf7	hsa-mir-886-5p	-0.537614	0.328167
SLC7A6	hsa-mir-638	-0.537604	0.328167
SNURF	hsa-mir-886-5p	-0.537205	0.329089
TRUB2	hsa-mir-638	-0.536723	0.329155
ADARB1	hsa-mir-886-3p	-0.536354	0.32976
JUND	hsa-mir-886-5p	-0.536155	0.330128
PHLDB1	hsa-mir-886-5p	-0.535328	0.330589
PFN1	hsa-mir-886-3p	-0.535303	0.330589
MBP	hsa-mir-886-3p	-0.534814	0.330589
VTA1	hsa-mir-638	-0.534722	0.330589
PLEKHG4	hsa-mir-638	-0.534521	0.330589
GPM6B	hsa-mir-886-5p	-0.533714	0.330589
CCPG1	hsa-mir-886-5p	-0.533648	0.330589
C20orf108	hsa-mir-638	-0.532978	0.330589
BAIAP2	hsa-mir-886-5p	-0.532889	0.330589
DUSP8	hsa-mir-886-3p	-0.531982	0.330589
FAM168B	hsa-mir-886-3p	-0.531302	0.330589
STK38	hsa-mir-638	-0.530976	0.330589
GGCX	hsa-mir-638	-0.530713	0.330589
ERAP2	hsa-mir-638	-0.530675	0.330589
SNTA1	hsa-mir-886-5p	-0.53054	0.330589
SLC25A26	hsa-mir-638	-0.530522	0.330589
MIDN	hsa-mir-886-5p	-0.530329	0.330952
FERMT1	hsa-mir-638	-0.530017	0.331359
VAMP2	hsa-mir-886-5p	-0.529887	0.331451
DCAF12	hsa-mir-638	-0.528645	0.334508
TGM2	hsa-mir-886-5p	-0.528156	0.334981
C19orf61	hsa-mir-638	-0.527976	0.334981
CASP6	hsa-mir-638	-0.527094	0.334981
C21orf58	hsa-mir-886-5p	-0.527035	0.334981
PLEKHM2	hsa-mir-886-5p	-0.526783	0.334981
SEH1L	hsa-mir-638	-0.526723	0.334981
C7orf42	hsa-mir-638	-0.526574	0.334981
MED1	hsa-mir-638	-0.526314	0.334981
SNRNP48	hsa-mir-638	-0.525927	0.334981
GEMIN8	hsa-mir-638	-0.525748	0.334981
KIAA0513	hsa-mir-886-5p	-0.525595	0.334981
MAP3K3	hsa-mir-886-3p	-0.525561	0.334981
TMEM8A	hsa-mir-886-5p	-0.52518	0.334981
EMILIN1	hsa-mir-886-3p	-0.525092	0.334981
RXRA	hsa-mir-886-5p	-0.525021	0.334981
OR51E1	hsa-mir-638	-0.524711	0.334981
C20orf160	hsa-mir-886-3p	-0.524673	0.334981
ITGA3	hsa-mir-886-5p	-0.524664	0.334981
DGCR2	hsa-mir-886-5p	-0.524381	0.334981
SLC9A1	hsa-mir-886-5p	-0.523161	0.336792
PCMTD2	hsa-mir-638	-0.522623	0.336792
LIMS2	hsa-mir-886-5p	-0.522548	0.336792
P2RX4	hsa-mir-886-5p	-0.522398	0.336792
ZNF740	hsa-mir-638	-0.52214	0.336792
TIMELESS	hsa-mir-638	-0.522129	0.336792
BNC2	hsa-mir-886-3p	-0.522081	0.336792
PITX2	hsa-mir-638	-0.522067	0.336792
CACNA2D4	hsa-mir-886-5p	-0.52203	0.336792
RNF165	hsa-mir-886-3p	-0.521822	0.336792
PIK3CD	hsa-mir-886-3p	-0.521701	0.336792
CCL21	hsa-mir-886-5p	-0.521632	0.336792
METAP1	hsa-mir-638	-0.521591	0.336792
TNFRSF21	hsa-mir-638	-0.521212	0.337779
PDIA4	hsa-mir-638	-0.520464	0.338006
TSGA14	hsa-mir-638	-0.520249	0.338006
B3GALT5	hsa-mir-886-5p	-0.518864	0.340174
LRRC14	hsa-mir-638	-0.518647	0.340174
ORMDL3	hsa-mir-886-5p	-0.518306	0.340174
FGFRL1	hsa-mir-638	-0.518292	0.340174
SLCO4A1	hsa-mir-638	-0.51761	0.340974
C20orf194	hsa-mir-886-3p	-0.517082	0.341326
SEMA6A	hsa-mir-886-3p	-0.517049	0.341326
ABT1	hsa-mir-638	-0.516827	0.341326
PHF13	hsa-mir-886-3p	-0.516058	0.341741
MKRN2	hsa-mir-638	-0.515697	0.341899
NAA50	hsa-mir-638	-0.514787	0.343479
PSMA6	hsa-mir-638	-0.514694	0.343479
EIF4EBP2	hsa-mir-886-5p	-0.513515	0.343824
NFASC	hsa-mir-886-5p	-0.513438	0.343824
ECSIT	hsa-mir-886-5p	-0.513103	0.344441
STK35	hsa-mir-638	-0.512421	0.345117
UBAC2	hsa-mir-638	-0.512305	0.345117
GTF2I	hsa-mir-638	-0.512069	0.345117
LRP11	hsa-mir-638	-0.511992	0.345117
S100A3	hsa-mir-638	-0.511862	0.345144
KIAA1199	hsa-mir-638	-0.511796	0.345144
WDR77	hsa-mir-638	-0.511371	0.346572
GOLGA3	hsa-mir-886-3p	-0.511134	0.346944
GFRA1	hsa-mir-886-3p	-0.510859	0.346944
C10orf35	hsa-mir-638	-0.510822	0.346944
B3GNT6	hsa-mir-886-5p	-0.510726	0.346944
BIN3	hsa-mir-886-5p	-0.510696	0.346944
ENTPD8	hsa-mir-886-5p	-0.510607	0.346944
PTK2B	hsa-mir-886-3p	-0.510127	0.346944
NFIX	hsa-mir-886-3p	-0.510093	0.346944
RAB20	hsa-mir-638	-0.510079	0.346944
KCNK5	hsa-mir-886-5p	-0.509989	0.346944
ZNF623	hsa-mir-638	-0.509865	0.346944
NADK	hsa-mir-886-5p	-0.509684	0.346944
LRRC56	hsa-mir-638	-0.509416	0.347211
PLAGL2	hsa-mir-638	-0.509255	0.347211
TTF2	hsa-mir-638	-0.509249	0.347211
DDX49	hsa-mir-638	-0.509115	0.347391
KCNN4	hsa-mir-638	-0.508698	0.347914
TRIM56	hsa-mir-638	-0.508529	0.347914
MFN2	hsa-mir-886-5p	-0.508158	0.34828
KPNA6	hsa-mir-886-3p	-0.50772	0.34828
WASF2	hsa-mir-886-5p	-0.507711	0.34828
METTL2A	hsa-mir-638	-0.507705	0.34828
FAM46B	hsa-mir-886-5p	-0.507213	0.349212
SYNCRIP	hsa-mir-638	-0.506572	0.351195
BOK	hsa-mir-886-3p	-0.50596	0.352281
MUM1	hsa-mir-886-5p	-0.505863	0.352281
ZSWIM1	hsa-mir-638	-0.505701	0.352586
TMEM63A	hsa-mir-638	-0.505558	0.352812
TPX2	hsa-mir-638	-0.504959	0.354624
SLC13A3	hsa-mir-886-5p	-0.504853	0.354687
KLHL21	hsa-mir-886-3p	-0.504691	0.354998
CNDP2	hsa-mir-638	-0.504146	0.356552
C20orf24	hsa-mir-638	-0.50401	0.356552
RAP2A	hsa-mir-638	-0.503905	0.356552
MCM2	hsa-mir-638	-0.503608	0.356552
KIF2C	hsa-mir-638	-0.503009	0.356968
PACSIN1	hsa-mir-886-3p	-0.502568	0.356968
CTSD	hsa-mir-886-5p	-0.502415	0.356968
MYO1D	hsa-mir-886-5p	-0.501946	0.356968
SLC8A2	hsa-mir-886-3p	-0.501945	0.356968
RNFT2	hsa-mir-638	-0.501825	0.356968
RDH10	hsa-mir-638	-0.501064	0.356968
RMND1	hsa-mir-638	-0.501005	0.356968
PPP1R14C	hsa-mir-638	-0.500982	0.356968
SEL1L3	hsa-mir-638	-0.500845	0.356968
ABHD12	hsa-mir-638	-0.500845	0.356968
PCDHGB6	hsa-mir-886-5p	-0.50034	0.358313
AKIRIN2	hsa-mir-638	-0.499714	0.359882
PGD	hsa-mir-638	-0.499143	0.360966
ELF4	hsa-mir-886-5p	-0.499056	0.360966
UBIAD1	hsa-mir-638	-0.498784	0.360966
SLC25A19	hsa-mir-638	-0.498601	0.360966
ROD1	hsa-mir-638	-0.497842	0.362545
SFXN5	hsa-mir-886-5p	-0.497788	0.362545
KLHL6	hsa-mir-886-3p	-0.497332	0.363188
EPB41L3	hsa-mir-886-5p	-0.497055	0.363188
ATP2C1	hsa-mir-638	-0.496688	0.363188
RNASEK	hsa-mir-886-5p	-0.496572	0.363188
B4GALT5	hsa-mir-638	-0.496528	0.363188
ESYT2	hsa-mir-886-3p	-0.496249	0.363284
PATL1	hsa-mir-638	-0.496058	0.363284
GSPT1	hsa-mir-638	-0.495676	0.364369
SDF4	hsa-mir-886-5p	-0.495559	0.364369
VIPR2	hsa-mir-886-3p	-0.495515	0.364369
NIP7	hsa-mir-638	-0.494879	0.365059
LOC283999	hsa-mir-886-5p	-0.494188	0.366613
LAMP2	hsa-mir-638	-0.494181	0.366613
TSEN2	hsa-mir-638	-0.493828	0.367496
ISCA1L	hsa-mir-638	-0.493619	0.367496
HMGB3	hsa-mir-638	-0.493553	0.367496
DPY19L4	hsa-mir-638	-0.49274	0.36885
USP20	hsa-mir-886-5p	-0.49265	0.36885
GCC1	hsa-mir-638	-0.492499	0.368942
RBPMS2	hsa-mir-886-5p	-0.492192	0.369579
LARS2	hsa-mir-638	-0.49189	0.370014
AMACR	hsa-mir-638	-0.491877	0.370014
GYS1	hsa-mir-886-5p	-0.490832	0.372194
ATP6V0A1	hsa-mir-886-5p	-0.490672	0.372194
PERP	hsa-mir-638	-0.49061	0.372194
ALS2CR4	hsa-mir-638	-0.490539	0.372194
CCNF	hsa-mir-638	-0.490319	0.372795
KIAA0195	hsa-mir-886-5p	-0.490086	0.37345
IGSF9B	hsa-mir-886-3p	-0.489962	0.373627
CTCF	hsa-mir-638	-0.488942	0.377026
LIPG	hsa-mir-638	-0.488751	0.3775
ADAMTSL3	hsa-mir-886-3p	-0.488394	0.377599
WWP2	hsa-mir-886-3p	-0.488157	0.377914
CCDC125	hsa-mir-638	-0.487985	0.377924
PTMA	hsa-mir-638	-0.487867	0.377924
C6orf106	hsa-mir-886-5p	-0.487428	0.378987
EHF	hsa-mir-638	-0.486254	0.380483
ASRGL1	hsa-mir-638	-0.485809	0.380483
EIF4A1	hsa-mir-638	-0.485776	0.380483
ZBTB7B	hsa-mir-886-5p	-0.485752	0.380483
NTN1	hsa-mir-886-5p	-0.485453	0.380483
NARFL	hsa-mir-886-5p	-0.485285	0.380483
FAM193A	hsa-mir-638	-0.485257	0.380483
GNPNAT1	hsa-mir-638	-0.485118	0.380483
FAM123B	hsa-mir-638	-0.485043	0.380483
CAMK2B	hsa-mir-886-3p	-0.484817	0.380483
PAFAH1B1	hsa-mir-886-5p	-0.484624	0.380483
PUS7	hsa-mir-638	-0.484611	0.380483
C7orf68	hsa-mir-638	-0.484573	0.380483
PNMA3	hsa-mir-886-3p	-0.48393	0.381163
KIF21B	hsa-mir-638	-0.483892	0.381163
NLE1	hsa-mir-638	-0.483592	0.382125
ESPN	hsa-mir-886-5p	-0.483277	0.382455
TOX2	hsa-mir-886-5p	-0.483091	0.38256
SLC39A10	hsa-mir-638	-0.482903	0.383037
MRPS10	hsa-mir-638	-0.482812	0.383082
FUT2	hsa-mir-638	-0.481876	0.384326
SUV39H1	hsa-mir-638	-0.481864	0.384326
C20orf11	hsa-mir-638	-0.481712	0.384326
DCAF16	hsa-mir-638	-0.481484	0.384326
CTDSPL	hsa-mir-886-5p	-0.481327	0.384326
TUFT1	hsa-mir-638	-0.481269	0.384326
WDR51A	hsa-mir-638	-0.481224	0.384326
SMOX	hsa-mir-638	-0.481072	0.384326
ATP6V1B1	hsa-mir-638	-0.48101	0.384326
AGK	hsa-mir-638	-0.480655	0.385546
XPNPEP3	hsa-mir-886-5p	-0.480287	0.386019
PRRT2	hsa-mir-886-5p	-0.480094	0.386019
GJD3	hsa-mir-886-5p	-0.479954	0.386019
TSTA3	hsa-mir-638	-0.479893	0.386019
RER1	hsa-mir-638	-0.479785	0.386019
CA12	hsa-mir-886-5p	-0.479728	0.386019
RUNX3	hsa-mir-886-3p	-0.478469	0.389217
PPP2R5D	hsa-mir-638	-0.478365	0.389217
CALML4	hsa-mir-886-5p	-0.478337	0.389217
PGAM5	hsa-mir-638	-0.478266	0.389217
ITGA9	hsa-mir-638	-0.47821	0.389217
OLFML2A	hsa-mir-886-3p	-0.478077	0.389217
LOC387763	hsa-mir-886-3p	-0.477784	0.389217
COL6A2	hsa-mir-886-5p	-0.477628	0.389521
SLC30A5	hsa-mir-638	-0.47743	0.389903
NBL1	hsa-mir-886-5p	-0.477229	0.389903
ADCY9	hsa-mir-886-3p	-0.476636	0.391497
SLC5A6	hsa-mir-638	-0.476227	0.392249
THEM4	hsa-mir-638	-0.475824	0.392249
MBP	hsa-mir-886-5p	-0.475594	0.392249
ZNRF3	hsa-mir-638	-0.475471	0.392249
DEDD2	hsa-mir-638	-0.47545	0.392249
SLC35B2	hsa-mir-638	-0.475326	0.392249
TXNDC16	hsa-mir-638	-0.475326	0.392249
C1orf55	hsa-mir-638	-0.474676	0.393605
CECR1	hsa-mir-886-5p	-0.474535	0.393605
VAV3	hsa-mir-638	-0.474279	0.394061
CYTH4	hsa-mir-886-5p	-0.473436	0.395733
PDZK1IP1	hsa-mir-638	-0.473392	0.395733
C16orf5	hsa-mir-886-3p	-0.472988	0.395733
C6orf64	hsa-mir-638	-0.472746	0.395733
C14orf101	hsa-mir-638	-0.472395	0.395733
ACTR5	hsa-mir-638	-0.472392	0.395733
AP3M2	hsa-mir-638	-0.472381	0.395733
RTEL1	hsa-mir-638	-0.472373	0.395733
CIAPIN1	hsa-mir-638	-0.471494	0.396989
C12orf76	hsa-mir-638	-0.471479	0.396989
NFKBIE	hsa-mir-638	-0.471408	0.396989
CISD2	hsa-mir-638	-0.471186	0.397615
ADAT1	hsa-mir-638	-0.471116	0.397615
FKBP5	hsa-mir-886-5p	-0.470689	0.398845
CD6	hsa-mir-886-3p	-0.470531	0.398846
LAMC3	hsa-mir-638	-0.470465	0.398846
ZNF320	hsa-mir-638	-0.470349	0.398846
MYO1A	hsa-mir-886-5p	-0.469979	0.399461
AKNA	hsa-mir-886-3p	-0.469961	0.399461
C10orf54	hsa-mir-886-5p	-0.469948	0.399461
PLCG1	hsa-mir-638	-0.469826	0.399673
RBL1	hsa-mir-638	-0.469695	0.39992
GSG1L	hsa-mir-638	-0.469376	0.40101
FAM84B	hsa-mir-638	-0.469055	0.401437
TMEM209	hsa-mir-638	-0.468861	0.401633
MMP15	hsa-mir-886-5p	-0.468717	0.401792
DES	hsa-mir-886-5p	-0.468676	0.401792
C17orf53	hsa-mir-638	-0.468522	0.401801
THRAP3	hsa-mir-638	-0.468145	0.402415
STAT1	hsa-mir-638	-0.468014	0.402415
RPS5	hsa-mir-638	-0.467897	0.402508
MYL9	hsa-mir-886-5p	-0.46752	0.403422
C16orf63	hsa-mir-638	-0.467491	0.403422
MRPL30	hsa-mir-638	-0.467314	0.403548
RAB7L1	hsa-mir-886-3p	-0.467136	0.404014
FAM188B	hsa-mir-638	-0.466546	0.405219
YWHAG	hsa-mir-638	-0.466348	0.405219
SMPD3	hsa-mir-886-5p	-0.465924	0.405726
OTUB2	hsa-mir-638	-0.465644	0.405726
CBX7	hsa-mir-886-5p	-0.465422	0.406389
NIPAL3	hsa-mir-886-3p	-0.465238	0.406399
TFF1	hsa-mir-638	-0.464811	0.406399
GATA2	hsa-mir-638	-0.464778	0.406399
MRPS27	hsa-mir-638	-0.464601	0.406399
WASF2	hsa-mir-886-3p	-0.464405	0.406399
CHEK1	hsa-mir-638	-0.464393	0.406399
SPRED2	hsa-mir-638	-0.464321	0.406399
SYNGR1	hsa-mir-886-3p	-0.463889	0.406874
GRAMD1A	hsa-mir-638	-0.46385	0.406874
ZNF318	hsa-mir-638	-0.463718	0.406874
MSX1	hsa-mir-638	-0.463619	0.406874
FBXO28	hsa-mir-638	-0.463562	0.406874
SESN1	hsa-mir-638	-0.463382	0.406874
GRIPAP1	hsa-mir-886-5p	-0.46337	0.406874
LARP4	hsa-mir-638	-0.463234	0.406874
PTMS	hsa-mir-886-3p	-0.463142	0.406874
YES1	hsa-mir-638	-0.463128	0.406874
C7orf64	hsa-mir-638	-0.463032	0.406874
FOSB	hsa-mir-886-5p	-0.463017	0.406874
GPI	hsa-mir-638	-0.462894	0.406874
E2F7	hsa-mir-638	-0.462829	0.406874
SPOP	hsa-mir-886-5p	-0.462678	0.406874
TMEM108	hsa-mir-886-5p	-0.462604	0.406874
KCNMA1	hsa-mir-886-3p	-0.462516	0.406874
TMEM188	hsa-mir-638	-0.462484	0.406874
CALM1	hsa-mir-886-5p	-0.462361	0.406874
RBBP5	hsa-mir-638	-0.462332	0.406874
RAB40C	hsa-mir-638	-0.461962	0.407343
BAIAP2	hsa-mir-886-3p	-0.461868	0.407343
NFE2L1	hsa-mir-886-5p	-0.461726	0.407655
CRLS1	hsa-mir-638	-0.461178	0.408746
DAPK3	hsa-mir-886-5p	-0.461104	0.408746
BCL2L13	hsa-mir-886-3p	-0.461051	0.408746
P704P	hsa-mir-886-5p	-0.460804	0.409211
FAM73B	hsa-mir-886-5p	-0.460582	0.409566
PDE2A	hsa-mir-886-5p	-0.460161	0.409909
FBXW4	hsa-mir-886-5p	-0.459293	0.411153
VHL	hsa-mir-638	-0.459247	0.411153
MYADM	hsa-mir-886-5p	-0.458771	0.411153
WBSCR16	hsa-mir-886-5p	-0.458732	0.411153
C1orf109	hsa-mir-638	-0.458689	0.411153
DCUN1D5	hsa-mir-638	-0.458684	0.411153
ANKRD54	hsa-mir-886-3p	-0.458608	0.411153
EPHB3	hsa-mir-638	-0.458518	0.411153
BRCA1	hsa-mir-638	-0.458405	0.411153
C20orf103	hsa-mir-886-3p	-0.458357	0.411153
ESYT2	hsa-mir-886-5p	-0.458026	0.411153
FAM46C	hsa-mir-886-5p	-0.4577	0.411153
CEACAM6	hsa-mir-638	-0.457528	0.411153
GOLGA3	hsa-mir-886-5p	-0.457371	0.411153
FXYD6	hsa-mir-886-5p	-0.457274	0.411153
LAPTM4B	hsa-mir-638	-0.457273	0.411153
TOMM20	hsa-mir-638	-0.457222	0.411153
ABLIM1	hsa-mir-638	-0.45716	0.411153
UBE4B	hsa-mir-886-5p	-0.457013	0.411153
SLC29A4	hsa-mir-886-5p	-0.456938	0.411153
SLC12A9	hsa-mir-638	-0.456932	0.411153
ACBD3	hsa-mir-638	-0.456839	0.411153
GPT2	hsa-mir-638	-0.456658	0.411153
NRXN2	hsa-mir-886-5p	-0.456481	0.411153
PML	hsa-mir-886-5p	-0.456387	0.411153
FLJ22184	hsa-mir-638	-0.4563	0.411153
FAM129A	hsa-mir-886-5p	-0.456161	0.411153
DEGS2	hsa-mir-638	-0.455993	0.411258
PTTG1IP	hsa-mir-886-5p	-0.455538	0.412083
DDX21	hsa-mir-638	-0.455198	0.412645
HKDC1	hsa-mir-638	-0.455097	0.412784
WNT5A	hsa-mir-638	-0.454754	0.412801
ABCC1	hsa-mir-638	-0.454665	0.412801
DTX3	hsa-mir-886-5p	-0.454655	0.412801
C22orf13	hsa-mir-886-3p	-0.454521	0.412907
ATG7	hsa-mir-638	-0.454419	0.413054
VPS37B	hsa-mir-886-5p	-0.453966	0.414456
LEPROT	hsa-mir-886-5p	-0.453607	0.415438
RIMS3	hsa-mir-886-5p	-0.453232	0.416491
DTX2	hsa-mir-638	-0.452887	0.416817
RASAL1	hsa-mir-638	-0.452752	0.417114
CXCL9	hsa-mir-638	-0.45263	0.417354
ERC1	hsa-mir-886-3p	-0.452497	0.417645
SERF2	hsa-mir-886-5p	-0.451922	0.418517
TAF1L	hsa-mir-638	-0.451781	0.418517
ALKBH4	hsa-mir-638	-0.451725	0.418517
RAB8A	hsa-mir-886-5p	-0.451532	0.418517
ZBTB47	hsa-mir-886-5p	-0.451336	0.418517
ADCY6	hsa-mir-886-5p	-0.451264	0.418517
MDGA1	hsa-mir-886-5p	-0.451184	0.418517
ELMOD3	hsa-mir-886-5p	-0.451106	0.418517
GTF3C2	hsa-mir-638	-0.45108	0.418517
ITGA2	hsa-mir-638	-0.450589	0.419208
FAM168B	hsa-mir-886-5p	-0.450586	0.419208
ASCL2	hsa-mir-638	-0.450157	0.419678
FTSJ2	hsa-mir-638	-0.450027	0.419678
PGPEP1	hsa-mir-886-5p	-0.448972	0.422827
CISH	hsa-mir-886-5p	-0.448967	0.422827
NAPB	hsa-mir-638	-0.448738	0.42355
RNF187	hsa-mir-638	-0.448578	0.423716
PAFAH2	hsa-mir-886-5p	-0.448406	0.423716
ZBTB45	hsa-mir-638	-0.448366	0.423716
PIN1	hsa-mir-886-5p	-0.4482	0.424159
CAMK2B	hsa-mir-886-5p	-0.447901	0.424831
SPTAN1	hsa-mir-886-5p	-0.447783	0.424831
PRDM2	hsa-mir-886-5p	-0.44757	0.424889
ARHGEF11	hsa-mir-886-5p	-0.447344	0.425264
NEO1	hsa-mir-886-5p	-0.447339	0.425264
SYNPO2	hsa-mir-886-5p	-0.44719	0.425264
RECQL5	hsa-mir-886-3p	-0.446405	0.425264
ZMPSTE24	hsa-mir-638	-0.446216	0.425264
NAT15	hsa-mir-886-5p	-0.446071	0.425264
CEBPA	hsa-mir-638	-0.445892	0.425358
DNM2	hsa-mir-886-5p	-0.445801	0.425358
TRIM29	hsa-mir-638	-0.44575	0.425358
MXD4	hsa-mir-886-3p	-0.445669	0.425358
LARP1B	hsa-mir-638	-0.445611	0.425358
SNHG3-RCC1	hsa-mir-638	-0.445207	0.425762
P2RX7	hsa-mir-886-5p	-0.445084	0.425762
SLC24A1	hsa-mir-638	-0.44508	0.425762
LDOC1	hsa-mir-886-5p	-0.445075	0.425762
CBFB	hsa-mir-638	-0.445022	0.425762
CBFA2T2	hsa-mir-886-3p	-0.444536	0.426936
RPUSD4	hsa-mir-638	-0.444246	0.427353
CCDC34	hsa-mir-638	-0.443595	0.429671
E2F3	hsa-mir-638	-0.44331	0.43018
EDAR	hsa-mir-638	-0.443285	0.43018
C6orf134	hsa-mir-638	-0.443103	0.430276
MAPK8IP3	hsa-mir-886-3p	-0.44278	0.430276
SLC43A2	hsa-mir-638	-0.442631	0.430276
EIF6	hsa-mir-638	-0.442583	0.430276
C17orf81	hsa-mir-638	-0.442537	0.430276
OSR1	hsa-mir-886-5p	-0.442437	0.430276
ARID2	hsa-mir-638	-0.442392	0.430276
STIM1	hsa-mir-886-5p	-0.442277	0.430276
WHSC2	hsa-mir-638	-0.442094	0.430276
GMDS	hsa-mir-638	-0.441219	0.432164
AHCY	hsa-mir-638	-0.44111	0.432363
IRF2BP1	hsa-mir-886-5p	-0.440857	0.432586
NUDT21	hsa-mir-638	-0.440817	0.432586
ANAPC11	hsa-mir-638	-0.440738	0.432586
ISLR	hsa-mir-886-3p	-0.440641	0.432624
NUBP2	hsa-mir-638	-0.440233	0.433098
AMMECR1	hsa-mir-638	-0.440173	0.433098
NKX2-2	hsa-mir-886-5p	-0.439979	0.433105
ACSS1	hsa-mir-638	-0.439757	0.433437
KCTD2	hsa-mir-886-5p	-0.439648	0.433437
MUM1	hsa-mir-886-3p	-0.439609	0.433437
TTPAL	hsa-mir-638	-0.439381	0.433437
SPIN3	hsa-mir-638	-0.439369	0.433437
CNNM4	hsa-mir-886-3p	-0.439296	0.433437
FAM108B1	hsa-mir-638	-0.439266	0.433437
PHACTR4	hsa-mir-638	-0.439012	0.433984
TMEM129	hsa-mir-886-5p	-0.438987	0.433984
GGT6	hsa-mir-886-5p	-0.438902	0.433984
FBN2	hsa-mir-638	-0.438888	0.433984
ABCB8	hsa-mir-638	-0.438761	0.434266
LRBA	hsa-mir-886-5p	-0.438564	0.434465
ZNF480	hsa-mir-638	-0.438364	0.434465
MALL	hsa-mir-886-5p	-0.437536	0.435056
HSF2BP	hsa-mir-638	-0.437489	0.435056
RAB7B	hsa-mir-886-5p	-0.437297	0.435056
DPF2	hsa-mir-638	-0.436996	0.435056
EFCAB4A	hsa-mir-886-5p	-0.436994	0.435056
SLC29A4	hsa-mir-886-3p	-0.436889	0.435056
MAEA	hsa-mir-638	-0.436688	0.435056
DUSP3	hsa-mir-886-5p	-0.436549	0.435056
SPATA2L	hsa-mir-638	-0.436531	0.435056
CLDN1	hsa-mir-638	-0.43647	0.435056
C5orf22	hsa-mir-638	-0.436427	0.435056
RUNX1	hsa-mir-638	-0.436382	0.435056
ACTN4	hsa-mir-886-5p	-0.436309	0.435056
TBL1XR1	hsa-mir-638	-0.436289	0.435056
C14orf126	hsa-mir-638	-0.436269	0.435056
RFX2	hsa-mir-886-5p	-0.436259	0.435056
POLE3	hsa-mir-638	-0.436249	0.435056
FASN	hsa-mir-638	-0.435955	0.435309
TOMM40L	hsa-mir-886-5p	-0.435717	0.435309
SIGLEC12	hsa-mir-886-5p	-0.435714	0.435309
SPSB1	hsa-mir-886-5p	-0.435712	0.435309
KIAA0406	hsa-mir-638	-0.435617	0.435309
AUTS2	hsa-mir-638	-0.435558	0.435309
TTYH2	hsa-mir-886-3p	-0.435506	0.435309
C22orf29	hsa-mir-638	-0.434737	0.437803
MNT	hsa-mir-886-3p	-0.434469	0.438252
CAPNS1	hsa-mir-886-5p	-0.434359	0.438303
XBP1	hsa-mir-638	-0.434319	0.438303
PLXNB2	hsa-mir-638	-0.434271	0.438303
ARID3B	hsa-mir-886-5p	-0.43391	0.4394
HINFP	hsa-mir-638	-0.433727	0.4394
STAU2	hsa-mir-638	-0.433656	0.4394
AQP1	hsa-mir-886-5p	-0.433653	0.4394
IL13RA1	hsa-mir-638	-0.433577	0.439419
NR2C2	hsa-mir-638	-0.4335	0.439419
GTPBP1	hsa-mir-886-5p	-0.433412	0.439419
ENC1	hsa-mir-638	-0.433344	0.439419
HCST	hsa-mir-886-5p	-0.433339	0.439419
POFUT1	hsa-mir-886-5p	-0.432653	0.441067
PPP1R16B	hsa-mir-886-3p	-0.432589	0.441067
CMBL	hsa-mir-886-5p	-0.43257	0.441067
STXBP4	hsa-mir-886-3p	-0.432524	0.441067
TELO2	hsa-mir-638	-0.432412	0.44107
NPNT	hsa-mir-638	-0.431734	0.442447
ITGAL	hsa-mir-886-5p	-0.430968	0.443396
LSM5	hsa-mir-638	-0.430285	0.445051
DLG4	hsa-mir-886-3p	-0.430272	0.445051
CDKN2B	hsa-mir-886-5p	-0.430028	0.445051
PGAP1	hsa-mir-638	-0.429856	0.445051
NFRKB	hsa-mir-638	-0.429815	0.445051
PPAT	hsa-mir-638	-0.42976	0.445051
CLIP2	hsa-mir-886-3p	-0.429717	0.445051
EIF4EBP1	hsa-mir-638	-0.429679	0.445051
SORCS1	hsa-mir-886-5p	-0.429638	0.445051
TBC1D22B	hsa-mir-886-5p	-0.429596	0.445051
CYTH3	hsa-mir-886-3p	-0.428688	0.446323
STAT3	hsa-mir-638	-0.428491	0.446583
ISYNA1	hsa-mir-886-5p	-0.428426	0.446583
ZWINT	hsa-mir-638	-0.428014	0.447427
VWA5A	hsa-mir-638	-0.427934	0.447427
ABHD14B	hsa-mir-886-5p	-0.427654	0.447866
SMC1A	hsa-mir-886-5p	-0.42742	0.448191
EVL	hsa-mir-886-5p	-0.427296	0.448191
SEMA4G	hsa-mir-886-5p	-0.427254	0.448191
TRIP13	hsa-mir-638	-0.427152	0.448191
LIME1	hsa-mir-638	-0.427111	0.448191
GTF3C1	hsa-mir-886-5p	-0.426925	0.448697
ZFX	hsa-mir-638	-0.426541	0.449045
C8orf55	hsa-mir-638	-0.426458	0.449045
UNC119	hsa-mir-638	-0.426382	0.449045
CHMP1A	hsa-mir-886-5p	-0.426367	0.449045
NAA30	hsa-mir-638	-0.425958	0.449711
SOX11	hsa-mir-886-3p	-0.425888	0.449711
TMEM2	hsa-mir-638	-0.42586	0.449711
KDELR1	hsa-mir-886-5p	-0.425857	0.449711
C10orf76	hsa-mir-886-5p	-0.425726	0.450033
KIF16B	hsa-mir-638	-0.425397	0.450464
AKNA	hsa-mir-886-5p	-0.42539	0.450464
KANK2	hsa-mir-886-5p	-0.425315	0.45053
MED29	hsa-mir-886-5p	-0.42504	0.450762
IPO9	hsa-mir-638	-0.42492	0.450762
MCTS1	hsa-mir-638	-0.424841	0.450762
KCNK17	hsa-mir-638	-0.424785	0.450762
LRP4	hsa-mir-638	-0.42467	0.450762
OSBPL7	hsa-mir-886-5p	-0.42465	0.450762
ITFG2	hsa-mir-638	-0.42442	0.450762
CSRP2BP	hsa-mir-638	-0.424404	0.450762
RERE	hsa-mir-886-5p	-0.42437	0.450762
NEDD4L	hsa-mir-886-5p	-0.424164	0.451149
LENG8	hsa-mir-886-5p	-0.423715	0.452624
ADAR	hsa-mir-638	-0.423315	0.453399
ZNF787	hsa-mir-638	-0.423125	0.453399
GAS7	hsa-mir-886-5p	-0.42312	0.453399
ABCG4	hsa-mir-886-5p	-0.42285	0.453399
LRRK1	hsa-mir-638	-0.422828	0.453399
MYO9B	hsa-mir-886-5p	-0.422409	0.453399
MAP3K9	hsa-mir-638	-0.42239	0.453399
CHAF1A	hsa-mir-638	-0.422295	0.453399
FAM117B	hsa-mir-638	-0.422273	0.453399
CLMN	hsa-mir-886-5p	-0.422148	0.453399
PLCD3	hsa-mir-886-5p	-0.422091	0.453399
KLHL25	hsa-mir-638	-0.421987	0.453399
THNSL1	hsa-mir-638	-0.421948	0.453399
PDE4C	hsa-mir-638	-0.421438	0.453789
DMBT1	hsa-mir-638	-0.421315	0.453789
FLJ35220	hsa-mir-886-5p	-0.421285	0.453789
PPFIA1	hsa-mir-638	-0.421189	0.453789
DUSP8	hsa-mir-886-5p	-0.421171	0.453789
THNSL2	hsa-mir-638	-0.42067	0.453789
SV2B	hsa-mir-886-3p	-0.420585	0.453789
RAPH1	hsa-mir-638	-0.420489	0.453789
KIF14	hsa-mir-638	-0.420487	0.453789
C8orf33	hsa-mir-638	-0.420481	0.453789
IL10RA	hsa-mir-886-5p	-0.420367	0.453789
STK40	hsa-mir-886-5p	-0.420065	0.454249
PIWIL2	hsa-mir-638	-0.419661	0.455332
TMEM47	hsa-mir-886-5p	-0.419509	0.455332
PKNOX2	hsa-mir-886-3p	-0.419416	0.455332
MRPL12	hsa-mir-638	-0.419253	0.455706
RAB6B	hsa-mir-886-5p	-0.418985	0.455977
MBTPS2	hsa-mir-638	-0.418964	0.455977
TMED2	hsa-mir-638	-0.418914	0.455977
IGF2R	hsa-mir-638	-0.418831	0.455977
QTRTD1	hsa-mir-638	-0.418808	0.455977
PTCD1	hsa-mir-638	-0.418636	0.456243
AMMECR1L	hsa-mir-638	-0.41824	0.45722
CDC42EP1	hsa-mir-638	-0.41799	0.457428
TEX11	hsa-mir-886-5p	-0.417963	0.457428
KIF24	hsa-mir-638	-0.417731	0.457948
DAZAP2	hsa-mir-886-5p	-0.417571	0.458148
PDK3	hsa-mir-638	-0.417298	0.45859
FAM102A	hsa-mir-886-3p	-0.417122	0.458867
ZSCAN12	hsa-mir-638	-0.416722	0.459415
NLGN2	hsa-mir-886-5p	-0.41668	0.459415
NCAPD3	hsa-mir-638	-0.416574	0.459415
STARD3	hsa-mir-886-5p	-0.416556	0.459415
PIP4K2B	hsa-mir-886-5p	-0.416494	0.459415
CYB561	hsa-mir-638	-0.416346	0.459415
ZNF652	hsa-mir-638	-0.416284	0.459415
SRC	hsa-mir-638	-0.416245	0.459415
TBCCD1	hsa-mir-638	-0.416225	0.459415
PPPDE1	hsa-mir-638	-0.416134	0.459444
NCOA5	hsa-mir-638	-0.416073	0.459462
GPRIN2	hsa-mir-886-5p	-0.415918	0.459596
GPC4	hsa-mir-638	-0.415596	0.459596
ZMIZ1	hsa-mir-886-3p	-0.415441	0.459596
DCLK2	hsa-mir-886-5p	-0.415311	0.459596
C19orf6	hsa-mir-886-5p	-0.415264	0.459596
RCOR2	hsa-mir-638	-0.415186	0.459596
CIB2	hsa-mir-886-5p	-0.415077	0.459596
FAM160B2	hsa-mir-886-5p	-0.414928	0.459876
CHMP7	hsa-mir-886-5p	-0.414814	0.460007
LYRM4	hsa-mir-638	-0.414753	0.460029
LAMP1	hsa-mir-638	-0.414618	0.460238
MOCS3	hsa-mir-638	-0.414593	0.460238
DNPEP	hsa-mir-638	-0.414077	0.462276
PFAS	hsa-mir-638	-0.413904	0.462543
STX18	hsa-mir-638	-0.413168	0.464589
FBXW5	hsa-mir-886-5p	-0.41312	0.464589
LRRC57	hsa-mir-638	-0.412914	0.465187
LRG1	hsa-mir-638	-0.412679	0.465587
RNF39	hsa-mir-638	-0.412546	0.465587
SKA1	hsa-mir-638	-0.412543	0.465587
LDB3	hsa-mir-886-5p	-0.412231	0.466028
C14orf80	hsa-mir-638	-0.412075	0.466028
TYW1	hsa-mir-638	-0.4119	0.466028
DNAL1	hsa-mir-638	-0.411883	0.466028
XPO7	hsa-mir-638	-0.411377	0.466028
GORASP1	hsa-mir-886-5p	-0.411219	0.466028
RTCD1	hsa-mir-638	-0.411184	0.466028
SGSM2	hsa-mir-886-3p	-0.411164	0.466028
SNRPB	hsa-mir-638	-0.410964	0.466028
SMARCD2	hsa-mir-638	-0.410871	0.466028
POLR2D	hsa-mir-638	-0.410764	0.466028
SNX10	hsa-mir-638	-0.410673	0.466028
DIDO1	hsa-mir-638	-0.410671	0.466028
CD209	hsa-mir-886-5p	-0.410605	0.466028
CDK18	hsa-mir-886-5p	-0.410605	0.466028
SHROOM2	hsa-mir-638	-0.410571	0.466028
NSUN7	hsa-mir-638	-0.410441	0.466028
RPS6KA2	hsa-mir-886-3p	-0.410433	0.466028
LDLRAD3	hsa-mir-638	-0.410409	0.466028
MAPK13	hsa-mir-638	-0.41023	0.466028
CSNK1E	hsa-mir-638	-0.410027	0.466028
SYNJ2	hsa-mir-638	-0.409973	0.466028
SET	hsa-mir-638	-0.409939	0.466028
KIAA0195	hsa-mir-886-3p	-0.409928	0.466028
CARHSP1	hsa-mir-638	-0.409275	0.467722
EVI5L	hsa-mir-886-5p	-0.409123	0.467879
KIAA0562	hsa-mir-638	-0.408816	0.468756
C3orf70	hsa-mir-886-5p	-0.408616	0.469153
C16orf53	hsa-mir-638	-0.408439	0.469692
NDRG4	hsa-mir-886-5p	-0.408359	0.469803
HGSNAT	hsa-mir-886-5p	-0.407954	0.471116
MXD4	hsa-mir-886-5p	-0.407811	0.471262
PUM1	hsa-mir-638	-0.407644	0.47169
C1orf135	hsa-mir-638	-0.407494	0.47169
SS18L1	hsa-mir-638	-0.407208	0.472128
ABCF1	hsa-mir-638	-0.407082	0.472128
SCARA3	hsa-mir-886-5p	-0.407032	0.472128
NUP43	hsa-mir-886-5p	-0.40701	0.472128
GBP4	hsa-mir-638	-0.406739	0.473089
SPRY1	hsa-mir-638	-0.406357	0.473814
ZNF746	hsa-mir-638	-0.406086	0.474532
PKD1	hsa-mir-886-5p	-0.405856	0.474865
PRKCA	hsa-mir-886-5p	-0.405852	0.474865
PARN	hsa-mir-638	-0.40572	0.474944
ZC3H12A	hsa-mir-638	-0.405231	0.475684
KEAP1	hsa-mir-638	-0.405203	0.475684
FAM86A	hsa-mir-638	-0.405118	0.475684
TCHP	hsa-mir-638	-0.405044	0.475684
KIF1B	hsa-mir-886-5p	-0.405016	0.475684
ADI1	hsa-mir-638	-0.404952	0.475684
CUGBP2	hsa-mir-886-5p	-0.404853	0.475879
TSPAN14	hsa-mir-886-5p	-0.404692	0.476185
CEP135	hsa-mir-638	-0.404556	0.476185
POR	hsa-mir-886-5p	-0.404272	0.476185
CDC25B	hsa-mir-638	-0.404209	0.476185
VRK1	hsa-mir-638	-0.404185	0.476185
TOLLIP	hsa-mir-886-3p	-0.404085	0.476185
SAP30BP	hsa-mir-886-5p	-0.403908	0.476185
SF3B3	hsa-mir-638	-0.403784	0.476185
SLCO2B1	hsa-mir-886-5p	-0.403732	0.476185
ZNF436	hsa-mir-638	-0.403568	0.476185
LARP4B	hsa-mir-638	-0.403421	0.476185
SMARCC1	hsa-mir-638	-0.403281	0.476185
RASL12	hsa-mir-886-5p	-0.403072	0.476541
ADRA2B	hsa-mir-886-5p	-0.402924	0.476541
SNX11	hsa-mir-886-5p	-0.402875	0.476541
CD6	hsa-mir-886-5p	-0.402868	0.476541
COG5	hsa-mir-638	-0.402508	0.477152
CBX6	hsa-mir-886-3p	-0.402476	0.477152
ZFHX3	hsa-mir-886-5p	-0.402393	0.477152
RANBP10	hsa-mir-638	-0.402201	0.477406
F13A1	hsa-mir-886-5p	-0.40209	0.477406
TFAP4	hsa-mir-638	-0.402079	0.477406
UBE2G2	hsa-mir-886-3p	-0.401689	0.478599
YTHDF1	hsa-mir-638	-0.401315	0.478599
EAF1	hsa-mir-638	-0.400822	0.479855
ATRN	hsa-mir-886-5p	-0.400553	0.480078
SLC7A2	hsa-mir-886-5p	-0.400542	0.480078
MFAP3	hsa-mir-638	-0.400499	0.480078
CRAMP1L	hsa-mir-638	-0.400089	0.480451

## Sheet: Magia_miR qRT PCR_GE
Gene Symbol	miRNA	Correl	q-value
KIAA1199	hsa-mir-378	-0.941861	2.46898e-05
PPM1H	hsa-mir-378	-0.90971	0.000150702
PAQR4	hsa-mir-378	-0.857319	0.00137185
PPM1H	hsa-mir-145	-0.855334	0.00144201
RAB36	hsa-mir-378	-0.821719	0.00310299
ROD1	hsa-mir-143	-0.817481	0.00344557
EPHB3	hsa-mir-145	-0.816258	0.00346567
CELSR3	hsa-mir-378	-0.806629	0.00465265
COG5	hsa-mir-145	-0.805796	0.00470953
SLC7A5	hsa-mir-375	-0.802665	0.00508981
SLMO1	hsa-mir-375	-0.801726	0.00509089
FAM84B	hsa-mir-145	-0.79929	0.00528512
XKR4	hsa-mir-96	-0.797923	0.00545097
ZSCAN20	hsa-mir-143	-0.797004	0.00545097
RAB36	hsa-mir-147b	-0.796389	0.00545097
DPY19L4	hsa-mir-145	-0.795985	0.00545097
RRP1B	hsa-mir-378	-0.794468	0.00545097
RPL23A	hsa-mir-378	-0.793395	0.00545097
ZNF696	hsa-mir-375	-0.787175	0.0059299
AMMECR1	hsa-mir-378	-0.786284	0.00601236
DPY19L4	hsa-mir-143	-0.784491	0.00607889
MYO6	hsa-mir-145	-0.784143	0.00607889
SLC7A6	hsa-mir-378	-0.783427	0.00607889
KIAA1199	hsa-mir-145	-0.783351	0.00607889
FIGNL1	hsa-mir-375	-0.783128	0.00607889
SOX9	hsa-mir-145	-0.78287	0.00607889
COL5A3	hsa-mir-375	-0.780322	0.00647361
RAB15	hsa-mir-145	-0.777181	0.0070985
JPH1	hsa-mir-145	-0.77467	0.00747235
TOX2	hsa-mir-96	-0.773858	0.00756751
GRHL2	hsa-mir-143	-0.773584	0.00756751
RER1	hsa-mir-143	-0.772451	0.00768986
NCAM1	hsa-mir-96	-0.771423	0.00778978
EBF1	hsa-mir-96	-0.766217	0.00857952
GRHL2	hsa-mir-145	-0.763854	0.00905823
RCC2	hsa-mir-145	-0.760124	0.00989234
CELSR3	hsa-mir-145	-0.752504	0.0116571
SIRT5	hsa-mir-145	-0.749675	0.0123329
GCLM	hsa-mir-145	-0.749068	0.0123396
SLC7A5	hsa-mir-147b	-0.747541	0.0127662
ALDH4A1	hsa-mir-378	-0.747315	0.0127662
GOLGA1	hsa-mir-21*	-0.746703	0.0128883
RCC2	hsa-mir-378	-0.74441	0.0135336
FOXO1	hsa-mir-96	-0.743215	0.0137813
TTYH3	hsa-mir-375	-0.74221	0.013859
SLC7A11	hsa-mir-378	-0.739539	0.0144881
EXOC4	hsa-mir-145	-0.737936	0.0148173
ETS2	hsa-mir-145	-0.734707	0.0156174
PGM3	hsa-mir-145	-0.73262	0.0158681
DACH1	hsa-mir-145	-0.732377	0.0158681
SPATS2	hsa-mir-145	-0.72924	0.0162115
FAM178A	hsa-mir-96	-0.727696	0.0166688
GALNT6	hsa-mir-147b	-0.726739	0.0169685
PFKFB4	hsa-mir-145	-0.726074	0.01716
SMG5	hsa-mir-145	-0.724741	0.0174982
TPD52L2	hsa-mir-375	-0.723747	0.0174982
PHF16	hsa-mir-378	-0.723659	0.0174982
F13A1	hsa-mir-96	-0.723464	0.0174982
PLAGL2	hsa-mir-145	-0.722151	0.0177813
PPP2R3A	hsa-mir-96	-0.722002	0.0177813
HSPA8	hsa-mir-147b	-0.721224	0.018035
ZC3H15	hsa-mir-378	-0.720658	0.0180958
PDE7B	hsa-mir-96	-0.720377	0.0181261
CLDN1	hsa-mir-143	-0.71813	0.0189312
GALNT6	hsa-mir-378	-0.717714	0.0189312
ABCE1	hsa-mir-145	-0.717613	0.0189312
IQCE	hsa-mir-375	-0.717208	0.0190037
TNFAIP1	hsa-mir-378	-0.71594	0.0194066
C8orf55	hsa-mir-145	-0.715289	0.0196189
PLAGL2	hsa-mir-143	-0.71334	0.020369
CYB561	hsa-mir-145	-0.711201	0.0211332
SLC6A6	hsa-mir-145	-0.710023	0.0216339
BCDIN3D	hsa-mir-145	-0.7089	0.0217915
LMBR1	hsa-mir-145	-0.708226	0.0218265
LIPG	hsa-mir-145	-0.707496	0.0218908
PLXNA1	hsa-mir-375	-0.704318	0.0229521
REEP1	hsa-mir-96	-0.703889	0.0230785
SEMA6A	hsa-mir-96	-0.702225	0.0238854
PHLDB1	hsa-mir-96	-0.701195	0.0243541
ZBTB33	hsa-mir-145	-0.699845	0.0249367
XPO5	hsa-mir-378	-0.699425	0.0249367
CARHSP1	hsa-mir-145	-0.699396	0.0249367
BFAR	hsa-mir-378	-0.698555	0.0253114
PDXK	hsa-mir-145	-0.69682	0.025992
TNFRSF11B	hsa-mir-145	-0.695904	0.0262785
ATP1A2	hsa-mir-96	-0.695765	0.0262785
KSR1	hsa-mir-378	-0.695228	0.0263144
SMARCD2	hsa-mir-145	-0.695011	0.0263144
SRRM4	hsa-mir-378	-0.693482	0.0267469
C7orf42	hsa-mir-145	-0.690813	0.0278153
SLC7A6	hsa-mir-145	-0.689771	0.0282369
E2F3	hsa-mir-145	-0.688737	0.028606
GOLT1A	hsa-mir-378	-0.68689	0.0293542
SMARCD2	hsa-mir-143	-0.686465	0.0293542
C9orf140	hsa-mir-375	-0.686388	0.0293542
MAPKAPK3	hsa-mir-145	-0.685407	0.0298746
ZBTB33	hsa-mir-378	-0.685077	0.0299737
TKT	hsa-mir-145	-0.684029	0.0304689
MYO6	hsa-mir-143	-0.683921	0.0304689
HCN1	hsa-mir-143	-0.683793	0.0304689
CPSF6	hsa-mir-145	-0.682512	0.0310021
FRMD4A	hsa-mir-96	-0.682463	0.0310021
C9orf140	hsa-mir-145	-0.681576	0.0313633
LPCAT1	hsa-mir-375	-0.680775	0.0316282
PGD	hsa-mir-145	-0.680662	0.0316282
FGFRL1	hsa-mir-147b	-0.679519	0.0322125
CCND1	hsa-mir-147b	-0.679226	0.0322125
NLN	hsa-mir-378	-0.677088	0.0331451
ZBTB10	hsa-mir-145	-0.674666	0.0338859
TTYH3	hsa-mir-145	-0.674488	0.0338859
ATPAF1	hsa-mir-21	-0.673327	0.0341678
SLC7A11	hsa-mir-143	-0.67242	0.0345587
NPTX2	hsa-mir-96	-0.671572	0.0348301
ERP27	hsa-mir-143	-0.670615	0.0351563
IPO9	hsa-mir-375	-0.669892	0.0354436
TSPAN6	hsa-mir-145	-0.669261	0.0356745
C6orf115	hsa-mir-145	-0.668489	0.0358891
RNF44	hsa-mir-145	-0.667799	0.0361634
INTS7	hsa-mir-143	-0.666627	0.036691
AMMECR1	hsa-mir-143	-0.666615	0.036691
STK35	hsa-mir-145	-0.665773	0.0370867
SLC25A15	hsa-mir-143	-0.663686	0.038321
PERP	hsa-mir-145	-0.66324	0.038509
EVI5	hsa-mir-96	-0.662437	0.0388044
KCTD14	hsa-mir-378	-0.661234	0.0396277
MYADM	hsa-mir-96	-0.661029	0.0396671
SLC7A1	hsa-mir-378	-0.660695	0.0397992
MEF2D	hsa-mir-96	-0.660551	0.0397992
AEN	hsa-mir-145	-0.660096	0.039849
FAM84A	hsa-mir-145	-0.65878	0.0401096
PDE4A	hsa-mir-145	-0.657079	0.0412338
PSAT1	hsa-mir-145	-0.655839	0.0418761
C9orf140	hsa-mir-147b	-0.654615	0.0427539
DTX3L	hsa-mir-145	-0.654101	0.0427539
LRRC14	hsa-mir-145	-0.653956	0.0427539
TMEM184B	hsa-mir-378	-0.653876	0.0427539
FASTKD2	hsa-mir-145	-0.653734	0.0427539
C14orf43	hsa-mir-96	-0.651931	0.0433893
MOGS	hsa-mir-143	-0.649649	0.0444557
MAPKAPK3	hsa-mir-143	-0.648781	0.044951
GPT2	hsa-mir-145	-0.648523	0.0449548
SMARCC1	hsa-mir-145	-0.647663	0.0454172
RGS2	hsa-mir-96	-0.647378	0.0454173
SH3PXD2B	hsa-mir-378	-0.647376	0.0454173
NR2C2	hsa-mir-378	-0.647037	0.0455875
SPSB4	hsa-mir-145	-0.645093	0.0466879
ORC2L	hsa-mir-145	-0.644246	0.0471633
PTPRD	hsa-mir-143	-0.643787	0.0472975
SLC25A22	hsa-mir-145	-0.643658	0.0472975
C22orf29	hsa-mir-145	-0.64353	0.0472975
MRPL42	hsa-mir-143	-0.642773	0.0477875
UBA6	hsa-mir-145	-0.642375	0.0478363
FYN	hsa-mir-96	-0.639527	0.0496236
FBXO34	hsa-mir-145	-0.638506	0.0501656
C16orf53	hsa-mir-378	-0.633457	0.0539831
SELI	hsa-mir-143	-0.633101	0.0540621
MPZL2	hsa-mir-145	-0.632043	0.0547
MOBKL2C	hsa-mir-21*	-0.63201	0.0547
AGPAT6	hsa-mir-145	-0.631845	0.0547
DDX21	hsa-mir-143	-0.631174	0.0551556
DOT1L	hsa-mir-375	-0.630966	0.0552279
TTPAL	hsa-mir-145	-0.629476	0.0558988
SENP5	hsa-mir-378	-0.629049	0.0559294
XPO5	hsa-mir-143	-0.626675	0.0579577
CLDN2	hsa-mir-378	-0.625395	0.0585202
DNAJC5	hsa-mir-145	-0.625354	0.0585202
ZNF197	hsa-mir-145	-0.625306	0.0585202
ZMYM5	hsa-mir-375	-0.624247	0.0589617
GPR180	hsa-mir-143	-0.624219	0.0589617
TOX	hsa-mir-96	-0.623659	0.059216
GZMB	hsa-mir-378	-0.623393	0.059216
SLC39A10	hsa-mir-143	-0.623319	0.059216
PDCD4	hsa-mir-21	-0.622627	0.0595555
EXOSC4	hsa-mir-378	-0.622241	0.059798
GSPT1	hsa-mir-147b	-0.621799	0.0599466
INA	hsa-mir-96	-0.621711	0.0599466
PA2G4	hsa-mir-378	-0.621516	0.0600154
KIAA1549	hsa-mir-145	-0.621038	0.0603824
PLAGL2	hsa-mir-378	-0.620569	0.0607421
KIAA0562	hsa-mir-375	-0.620348	0.0607981
YTHDF2	hsa-mir-145	-0.618794	0.0618714
FHDC1	hsa-mir-145	-0.618649	0.0618714
CNOT6L	hsa-mir-145	-0.618611	0.0618714
IRF2BP2	hsa-mir-145	-0.617192	0.0629882
DNAJC16	hsa-mir-145	-0.61671	0.0632355
SYNCRIP	hsa-mir-375	-0.616182	0.0635348
NDFIP2	hsa-mir-145	-0.615406	0.0641549
JAZF1	hsa-mir-96	-0.615362	0.0641549
TULP4	hsa-mir-145	-0.615011	0.0644022
MMACHC	hsa-mir-145	-0.614825	0.0644678
KIF24	hsa-mir-378	-0.614286	0.0647851
FAM108B1	hsa-mir-145	-0.613124	0.0659385
IYD	hsa-mir-145	-0.61152	0.0673233
RDX	hsa-mir-96	-0.611347	0.0673772
ProSAPiP1	hsa-mir-145	-0.610874	0.0674873
EFNA1	hsa-mir-145	-0.61054	0.0676846
TFRC	hsa-mir-145	-0.610451	0.0676846
SLC39A9	hsa-mir-378	-0.609856	0.068081
IPPK	hsa-mir-145	-0.609397	0.0682287
PRIC285	hsa-mir-145	-0.608594	0.0683622
CSNK1E	hsa-mir-375	-0.608492	0.0683622
DTNB	hsa-mir-143	-0.607683	0.0684577
GXYLT1	hsa-mir-143	-0.605397	0.0706817
ZNF280D	hsa-mir-378	-0.603288	0.072748
SLC16A9	hsa-mir-96	-0.6024	0.0734916
BAI3	hsa-mir-96	-0.602194	0.0734916
RGMA	hsa-mir-96	-0.602167	0.0734916
DCAF12	hsa-mir-378	-0.601804	0.0734916
GXYLT1	hsa-mir-145	-0.601701	0.0734916
PDXK	hsa-mir-378	-0.601297	0.0736888
OAS3	hsa-mir-378	-0.60049	0.0745208
SRRM4	hsa-mir-145	-0.600217	0.0747067
TNS4	hsa-mir-145	-0.599311	0.0756689
ITPR1	hsa-mir-96	-0.598863	0.0759876
CDK6	hsa-mir-145	-0.598812	0.0759876
CTDSPL	hsa-mir-96	-0.598454	0.0762818
VPRBP	hsa-mir-145	-0.597869	0.0767104
SNX29	hsa-mir-96	-0.597508	0.0770109
FOXF2	hsa-mir-96	-0.597133	0.0773304
DIO3	hsa-mir-145	-0.596918	0.0774127
F11R	hsa-mir-145	-0.596829	0.0774127
DOHH	hsa-mir-145	-0.596461	0.0774277
RNF170	hsa-mir-145	-0.59611	0.0774745
VGLL3	hsa-mir-96	-0.595984	0.0774745
2012-03-09	hsa-mir-145	-0.595042	0.0783172
MAPKAP1	hsa-mir-375	-0.594702	0.0783681
KIF3B	hsa-mir-143	-0.594662	0.0783681
ZNF696	hsa-mir-145	-0.592983	0.0797357
RPUSD1	hsa-mir-378	-0.592779	0.0798467
ELAVL1	hsa-mir-96	-0.592605	0.0799202
TLR4	hsa-mir-145	-0.592331	0.0799734
EIF2AK1	hsa-mir-145	-0.59213	0.0800818
CHORDC1	hsa-mir-378	-0.591076	0.0811339
LPGAT1	hsa-mir-143	-0.590648	0.0813864
MLLT3	hsa-mir-143	-0.590365	0.0816025
EPB41L3	hsa-mir-96	-0.589839	0.082134
FAM83H	hsa-mir-143	-0.589646	0.0822342
ARHGAP18	hsa-mir-145	-0.589003	0.0824714
SLC43A2	hsa-mir-145	-0.58796	0.0831656
TBXAS1	hsa-mir-378	-0.58777	0.0831656
FAM84B	hsa-mir-375	-0.587587	0.0831656
BRUNOL6	hsa-mir-96	-0.587432	0.0831656
PARG	hsa-mir-145	-0.587347	0.0831656
CBLN3	hsa-mir-96	-0.586255	0.0839066
TBL1XR1	hsa-mir-378	-0.586178	0.0839066
TM9SF4	hsa-mir-145	-0.58607	0.0839066
TMEM182	hsa-mir-143	-0.585973	0.0839066
CDK6	hsa-mir-378	-0.585694	0.0841256
LPCAT1	hsa-mir-378	-0.585024	0.0848588
SERPINB8	hsa-mir-378	-0.584495	0.0852176
SYNJ2BP	hsa-mir-96	-0.584416	0.0852176
LRCH2	hsa-mir-96	-0.584158	0.0852388
CADM2	hsa-mir-96	-0.58408	0.0852388
FNBP1L	hsa-mir-147b	-0.584066	0.0852388
LMOD1	hsa-mir-96	-0.583586	0.0857259
ERBB4	hsa-mir-96	-0.582614	0.0867254
TMEM97	hsa-mir-145	-0.581893	0.0873947
DCAF7	hsa-mir-145	-0.581736	0.0874561
NWD1	hsa-mir-21*	-0.58151	0.0876099
TMEM123	hsa-mir-145	-0.580073	0.0888074
IGDCC3	hsa-mir-96	-0.579878	0.0889214
PHLDA1	hsa-mir-375	-0.579659	0.0890694
FGF9	hsa-mir-96	-0.579075	0.0896903
MPZL1	hsa-mir-145	-0.578985	0.0896903
UBE2L3	hsa-mir-96	-0.578761	0.089846
TRAPPC10	hsa-mir-21*	-0.578517	0.0900285
FILIP1	hsa-mir-96	-0.578219	0.0902408
PTDSS1	hsa-mir-378	-0.577962	0.0903389
PDIA6	hsa-mir-143	-0.576394	0.0920867
PLCXD3	hsa-mir-96	-0.576305	0.0920867
TMEM74	hsa-mir-96	-0.576254	0.0920867
FAM83H	hsa-mir-145	-0.575808	0.0922632
LARP4B	hsa-mir-145	-0.573408	0.0947726
CRB2	hsa-mir-145	-0.573136	0.0947994
GLI3	hsa-mir-96	-0.572836	0.094821
DCAF7	hsa-mir-143	-0.572797	0.094821
CRNN	hsa-mir-378	-0.572514	0.09507
NACC1	hsa-mir-378	-0.571974	0.0956854
LRRC32	hsa-mir-378	-0.571622	0.095985
CUGBP2	hsa-mir-96	-0.571548	0.095985
PYCRL	hsa-mir-145	-0.571261	0.0961284
CTU1	hsa-mir-145	-0.570782	0.0966223
LPAR2	hsa-mir-143	-0.569974	0.0972713
SLC46A1	hsa-mir-145	-0.569902	0.0972713
CCNF	hsa-mir-145	-0.569793	0.0972754
FYTTD1	hsa-mir-96	-0.569044	0.0975115
PTK7	hsa-mir-145	-0.568994	0.0975115
VOPP1	hsa-mir-145	-0.568238	0.0979855
AMPH	hsa-mir-96	-0.566995	0.0993307
C13orf23	hsa-mir-375	-0.566405	0.100041
CAPRIN1	hsa-mir-145	-0.565759	0.100584
SLC7A5	hsa-mir-145	-0.565474	0.10079
LARP4	hsa-mir-143	-0.565214	0.100863
SLC7A8	hsa-mir-145	-0.563965	0.101967
HMGXB3	hsa-mir-145	-0.563872	0.101967
SCARB1	hsa-mir-145	-0.56387	0.101967
SRXN1	hsa-mir-145	-0.563853	0.101967
LMNB2	hsa-mir-378	-0.563789	0.101967
DNAL1	hsa-mir-145	-0.563673	0.101967
ATP10B	hsa-mir-143	-0.56312	0.102263
MBNL1	hsa-mir-96	-0.56284	0.102427
C17orf55	hsa-mir-21*	-0.562469	0.102531
RIT1	hsa-mir-378	-0.562421	0.102531
YES1	hsa-mir-145	-0.5616	0.103448
LARP4	hsa-mir-145	-0.560269	0.105142
XYLB	hsa-mir-378	-0.559535	0.105786
MAFG	hsa-mir-375	-0.559021	0.106255
SLC2A1	hsa-mir-378	-0.559005	0.106255
CCDC93	hsa-mir-145	-0.55872	0.1064
LOC642423	hsa-mir-145	-0.558373	0.106775
S100A11	hsa-mir-143	-0.557758	0.107401
GINS4	hsa-mir-375	-0.55747	0.107687
MXD4	hsa-mir-21*	-0.555966	0.108755
ZNF276	hsa-mir-145	-0.555596	0.109003
C4orf41	hsa-mir-21*	-0.555111	0.109284
LARP1	hsa-mir-145	-0.554744	0.109567
MGEA5	hsa-mir-96	-0.554467	0.109654
SURF6	hsa-mir-145	-0.552798	0.11101
ZADH2	hsa-mir-21	-0.552437	0.111253
DIP2A	hsa-mir-145	-0.552436	0.111253
ST3GAL2	hsa-mir-375	-0.551916	0.111645
LSM14A	hsa-mir-96	-0.551099	0.112727
PTPN3	hsa-mir-145	-0.550747	0.112941
LPHN2	hsa-mir-96	-0.550664	0.112941
CCDC58	hsa-mir-143	-0.550425	0.113162
PSME4	hsa-mir-143	-0.549738	0.113708
RAB11FIP1	hsa-mir-143	-0.549587	0.113708
FAM105A	hsa-mir-378	-0.549581	0.113708
MCTS1	hsa-mir-145	-0.548183	0.115152
DNAJA3	hsa-mir-145	-0.547886	0.115417
TRIM65	hsa-mir-145	-0.547804	0.115417
ATG7	hsa-mir-145	-0.547353	0.115691
SEMA5A	hsa-mir-145	-0.54662	0.116713
ALS2	hsa-mir-143	-0.545888	0.11774
LIF	hsa-mir-145	-0.545632	0.117927
INHBB	hsa-mir-375	-0.545505	0.117927
TBC1D14	hsa-mir-145	-0.545426	0.117927
ORAI2	hsa-mir-375	-0.545379	0.117927
OGFOD1	hsa-mir-375	-0.5451	0.118222
YEATS2	hsa-mir-147b	-0.544969	0.118274
SR140	hsa-mir-147b	-0.544737	0.118452
ABHD15	hsa-mir-143	-0.543324	0.120329
TMEM203	hsa-mir-96	-0.543226	0.120329
TXNDC16	hsa-mir-145	-0.542967	0.120595
TMPRSS13	hsa-mir-145	-0.54168	0.122573
RPS6KA2	hsa-mir-96	-0.54113	0.123329
ZNF250	hsa-mir-378	-0.540888	0.123359
UBXN4	hsa-mir-145	-0.540861	0.123359
ESCO2	hsa-mir-145	-0.540775	0.123359
RALGPS2	hsa-mir-96	-0.540623	0.123359
TSC22D3	hsa-mir-96	-0.540427	0.123361
TRIM37	hsa-mir-96	-0.540121	0.123711
DLG3	hsa-mir-143	-0.539514	0.124044
CCDC120	hsa-mir-145	-0.539436	0.124044
PLXNA1	hsa-mir-378	-0.537152	0.126767
TLL1	hsa-mir-96	-0.536606	0.127093
SGK3	hsa-mir-96	-0.536478	0.127093
RABGAP1	hsa-mir-96	-0.536	0.127462
USP54	hsa-mir-143	-0.534704	0.129482
CORIN	hsa-mir-378	-0.534442	0.129769
KIAA0513	hsa-mir-21*	-0.533154	0.13168
CBX6	hsa-mir-96	-0.531614	0.133716
FAM172A	hsa-mir-21*	-0.530961	0.133899
TUFT1	hsa-mir-145	-0.530925	0.133899
ERBB3	hsa-mir-145	-0.530188	0.134545
RIMS4	hsa-mir-96	-0.529849	0.134977
ATP9A	hsa-mir-96	-0.529528	0.13538
ATOH8	hsa-mir-145	-0.529131	0.135472
POP4	hsa-mir-145	-0.529095	0.135472
PDK2	hsa-mir-96	-0.528867	0.13571
WDR5B	hsa-mir-378	-0.528616	0.135732
LPCAT1	hsa-mir-145	-0.527197	0.137684
SECISBP2L	hsa-mir-96	-0.526651	0.138499
MCTS1	hsa-mir-143	-0.526535	0.138536
GLG1	hsa-mir-378	-0.526217	0.138942
FOXK1	hsa-mir-375	-0.525986	0.139188
REEP2	hsa-mir-96	-0.525353	0.140169
RAB11FIP1	hsa-mir-145	-0.524858	0.140296
PGAP1	hsa-mir-143	-0.524647	0.140296
FUS	hsa-mir-145	-0.524634	0.140296
PHRF1	hsa-mir-145	-0.524608	0.140296
SMYD5	hsa-mir-145	-0.524562	0.140296
ATOH8	hsa-mir-21*	-0.524529	0.140296
BZRAP1	hsa-mir-96	-0.524383	0.140366
DIAPH1	hsa-mir-145	-0.524303	0.140366
GLCE	hsa-mir-147b	-0.523857	0.140836
NUP160	hsa-mir-378	-0.523129	0.141781
RDH12	hsa-mir-143	-0.52307	0.141781
PHC3	hsa-mir-145	-0.521803	0.143234
TMEM180	hsa-mir-143	-0.521534	0.143559
NAP1L3	hsa-mir-96	-0.521086	0.144215
JMJD4	hsa-mir-378	-0.520218	0.144855
CABLES1	hsa-mir-145	-0.520206	0.144855
LARP1	hsa-mir-143	-0.520121	0.144855
C11orf49	hsa-mir-378	-0.519926	0.144855
GSDMC	hsa-mir-378	-0.519924	0.144855
CHML	hsa-mir-96	-0.519913	0.144855
SHB	hsa-mir-375	-0.519189	0.145589
SLC7A1	hsa-mir-145	-0.51914	0.145589
ZCCHC2	hsa-mir-145	-0.517454	0.148231
NAT9	hsa-mir-145	-0.516026	0.150061
SNAP25	hsa-mir-96	-0.51452	0.152462
ZNF317	hsa-mir-145	-0.512889	0.154673
KIAA0562	hsa-mir-145	-0.512536	0.155154
GATAD1	hsa-mir-143	-0.512027	0.155723
FAM135A	hsa-mir-145	-0.511828	0.155844
SLC35A2	hsa-mir-145	-0.51111	0.157069
FOXN3	hsa-mir-96	-0.510554	0.157619
SEMA6A	hsa-mir-21*	-0.510445	0.15762
EXOC8	hsa-mir-145	-0.510161	0.157851
MATN2	hsa-mir-21	-0.510004	0.157867
RBM14	hsa-mir-145	-0.509969	0.157867
SLC2A1	hsa-mir-143	-0.509703	0.158212
LZTS1	hsa-mir-378	-0.509427	0.158365
ZER1	hsa-mir-96	-0.509404	0.158365
DOK7	hsa-mir-378	-0.508602	0.159664
ADM2	hsa-mir-375	-0.507069	0.162174
FBXO28	hsa-mir-145	-0.506642	0.162826
CPD	hsa-mir-143	-0.506517	0.162826
EBF3	hsa-mir-96	-0.506086	0.163415
HNRNPA2B1	hsa-mir-143	-0.504191	0.165775
FGFRL1	hsa-mir-375	-0.503628	0.166518
C20orf20	hsa-mir-145	-0.503066	0.16714
GTPBP3	hsa-mir-145	-0.502953	0.167186
TACC1	hsa-mir-96	-0.502668	0.167565
IPO9	hsa-mir-378	-0.502267	0.167664
PRKCE	hsa-mir-21	-0.501643	0.168528
CD69	hsa-mir-21	-0.500519	0.170061
BNC2	hsa-mir-96	-0.500468	0.170061
HUNK	hsa-mir-145	-0.499204	0.172309
GRAMD3	hsa-mir-21	-0.499087	0.172364
USP37	hsa-mir-145	-0.498558	0.172904
H6PD	hsa-mir-145	-0.497565	0.174419
CHSY1	hsa-mir-375	-0.496957	0.175363
MLEC	hsa-mir-145	-0.496546	0.175724
RAVER2	hsa-mir-96	-0.495811	0.1766
TMEM127	hsa-mir-96	-0.495525	0.17677
SGPL1	hsa-mir-145	-0.494726	0.177282
VCL	hsa-mir-96	-0.494123	0.177907
SCML4	hsa-mir-96	-0.493997	0.177986
HSPA2	hsa-mir-96	-0.493407	0.179051
RASA2	hsa-mir-145	-0.492758	0.180131
SAMD4A	hsa-mir-375	-0.492724	0.180131
TAPT1	hsa-mir-96	-0.492294	0.18067
B3GALTL	hsa-mir-145	-0.492002	0.181107
CREBZF	hsa-mir-143	-0.491766	0.181305
KCNE3	hsa-mir-145	-0.490972	0.18256
COL13A1	hsa-mir-96	-0.489692	0.184565
SENP5	hsa-mir-145	-0.487845	0.187
ANGPT2	hsa-mir-145	-0.48719	0.187608
PPP1R12A	hsa-mir-96	-0.485756	0.190101
SPATA12	hsa-mir-143	-0.48552	0.190429
PLXNA1	hsa-mir-147b	-0.485218	0.19054
ATP2B4	hsa-mir-96	-0.485087	0.19054
NUAK2	hsa-mir-143	-0.48481	0.19054
DNAJB2	hsa-mir-21*	-0.484731	0.19054
ADAP1	hsa-mir-145	-0.484601	0.19054
PITX1	hsa-mir-375	-0.484599	0.19054
NMT2	hsa-mir-96	-0.48458	0.19054
TXNRD1	hsa-mir-378	-0.48443	0.19054
STAM	hsa-mir-145	-0.484173	0.190888
EPHB2	hsa-mir-145	-0.483884	0.191142
LMNB2	hsa-mir-145	-0.483577	0.191629
ERBB3	hsa-mir-143	-0.483448	0.191724
ASF1A	hsa-mir-21	-0.48292	0.192261
STRA6	hsa-mir-145	-0.482858	0.192261
GCSH	hsa-mir-145	-0.482524	0.192618
C11orf58	hsa-mir-143	-0.481986	0.193237
FAM110B	hsa-mir-96	-0.481767	0.193532
GPRASP2	hsa-mir-96	-0.481546	0.193831
VANGL1	hsa-mir-145	-0.480833	0.19504
SLC29A2	hsa-mir-145	-0.480624	0.195315
CFTR	hsa-mir-145	-0.4804	0.195532
OR2C1	hsa-mir-143	-0.480263	0.195532
FAM46C	hsa-mir-96	-0.480132	0.195532
EXOC5	hsa-mir-378	-0.4801	0.195532
CDK5R2	hsa-mir-96	-0.48006	0.195532
WIPF1	hsa-mir-96	-0.480006	0.195532
VANGL1	hsa-mir-378	-0.479923	0.195532
METT5D1	hsa-mir-145	-0.479329	0.196285
SH3BGRL2	hsa-mir-21*	-0.478956	0.196933
AP3M2	hsa-mir-145	-0.477726	0.198934
GPR180	hsa-mir-375	-0.476485	0.201369
CDT1	hsa-mir-145	-0.475634	0.201908
MTDH	hsa-mir-145	-0.475364	0.201908
ERLIN1	hsa-mir-145	-0.475098	0.202189
TMEM92	hsa-mir-145	-0.474887	0.202339
GATAD2A	hsa-mir-378	-0.474204	0.202996
CNPY4	hsa-mir-96	-0.47415	0.202996
KIAA1012	hsa-mir-21	-0.473954	0.20325
ABI2	hsa-mir-378	-0.473342	0.204071
AGFG1	hsa-mir-145	-0.473104	0.204197
C1orf69	hsa-mir-145	-0.472756	0.204637
HNRNPR	hsa-mir-143	-0.472487	0.204937
N4BP1	hsa-mir-21*	-0.472281	0.205003
FRAT2	hsa-mir-145	-0.472259	0.205003
NHLRC3	hsa-mir-96	-0.472156	0.205046
C12orf76	hsa-mir-145	-0.471362	0.206098
TBC1D22B	hsa-mir-96	-0.471219	0.206233
EPAS1	hsa-mir-96	-0.470727	0.206981
OXNAD1	hsa-mir-145	-0.470431	0.207474
PPARA	hsa-mir-145	-0.469943	0.208258
FOXK1	hsa-mir-378	-0.469924	0.208258
AHR	hsa-mir-375	-0.469833	0.208274
NEK4	hsa-mir-378	-0.469347	0.208629
IQCE	hsa-mir-378	-0.469345	0.208629
ANXA4	hsa-mir-143	-0.467913	0.211187
LRIG1	hsa-mir-96	-0.467695	0.211408
VHL	hsa-mir-143	-0.467085	0.211991
XPO7	hsa-mir-145	-0.466828	0.212359
ARL5B	hsa-mir-145	-0.465966	0.21327
MCM10	hsa-mir-145	-0.46593	0.21327
SLC2A13	hsa-mir-21	-0.465856	0.21327
MRPS30	hsa-mir-375	-0.465627	0.213413
CNDP2	hsa-mir-143	-0.465427	0.213413
PRPF19	hsa-mir-143	-0.465418	0.213413
CGNL1	hsa-mir-21*	-0.46538	0.213413
NUAK2	hsa-mir-145	-0.464942	0.214249
MARK4	hsa-mir-145	-0.463555	0.216523
TTC39C	hsa-mir-143	-0.463401	0.216523
RGS16	hsa-mir-375	-0.462603	0.218027
BCL2	hsa-mir-21	-0.461894	0.21919
CRTC1	hsa-mir-147b	-0.461868	0.21919
RALGAPB	hsa-mir-378	-0.461784	0.219193
EIF1AD	hsa-mir-143	-0.461582	0.219478
ADD3	hsa-mir-143	-0.461452	0.219591
PANK3	hsa-mir-21	-0.460998	0.220282
BRMS1	hsa-mir-145	-0.460849	0.220443
SLC40A1	hsa-mir-143	-0.460502	0.22073
ACPP	hsa-mir-145	-0.46028	0.221016
GRAP	hsa-mir-145	-0.459295	0.222992
FAT3	hsa-mir-96	-0.458945	0.223499
DIXDC1	hsa-mir-96	-0.458921	0.223499
TRIM2	hsa-mir-145	-0.457806	0.225406
CRAMP1L	hsa-mir-145	-0.457702	0.225459
ZCCHC11	hsa-mir-96	-0.457405	0.225693
SLC5A5	hsa-mir-145	-0.45618	0.227367
ZNF165	hsa-mir-145	-0.455717	0.227898
SDAD1	hsa-mir-378	-0.454362	0.230827
SLC22A5	hsa-mir-96	-0.45422	0.230973
NCALD	hsa-mir-96	-0.454095	0.230973
FAM109A	hsa-mir-145	-0.453654	0.231765
TRAM2	hsa-mir-378	-0.453457	0.231954
FAM105B	hsa-mir-145	-0.453414	0.231954
TNS1	hsa-mir-96	-0.453332	0.231954
CTNND1	hsa-mir-96	-0.452715	0.232698
USP46	hsa-mir-143	-0.452542	0.232698
SAMD5	hsa-mir-145	-0.452155	0.232698
GGA2	hsa-mir-96	-0.452152	0.232698
USP46	hsa-mir-145	-0.452135	0.232698
GCNT1	hsa-mir-145	-0.45178	0.233288
KIAA2022	hsa-mir-96	-0.451735	0.233288
EPHA4	hsa-mir-21	-0.451557	0.233526
TMEM41B	hsa-mir-143	-0.451463	0.233558
UNQ1887	hsa-mir-145	-0.451063	0.23435
CD99L2	hsa-mir-96	-0.4507	0.234938
GSG1L	hsa-mir-145	-0.450413	0.235027
CHST10	hsa-mir-96	-0.450305	0.235027
TMEM100	hsa-mir-21*	-0.449709	0.235907
TRIO	hsa-mir-147b	-0.449302	0.236519
FAM53A	hsa-mir-375	-0.448992	0.236889
ALDH4A1	hsa-mir-145	-0.448883	0.236962
FAM131A	hsa-mir-96	-0.448599	0.237399
SDC2	hsa-mir-96	-0.448365	0.237399
IL28RA	hsa-mir-145	-0.448144	0.2374
RTKN	hsa-mir-145	-0.44733	0.238914
FAM116A	hsa-mir-96	-0.447127	0.239143
BBC3	hsa-mir-145	-0.446638	0.239566
RAB6B	hsa-mir-96	-0.44565	0.241852
CYP20A1	hsa-mir-375	-0.445453	0.242146
PRKCE	hsa-mir-96	-0.445286	0.242202
CCDC137	hsa-mir-378	-0.443478	0.245333
TMED9	hsa-mir-145	-0.443368	0.245407
PIK3C2B	hsa-mir-145	-0.443183	0.245607
ADAP1	hsa-mir-375	-0.443035	0.245646
RAB34	hsa-mir-96	-0.442352	0.246709
SETD7	hsa-mir-145	-0.442244	0.246709
TRIM67	hsa-mir-143	-0.442214	0.246709
NACC1	hsa-mir-145	-0.441674	0.247289
BCL2L1	hsa-mir-378	-0.44112	0.248097
HK2	hsa-mir-145	-0.440945	0.248341
C7orf41	hsa-mir-96	-0.440829	0.248435
GSG1L	hsa-mir-143	-0.440494	0.248991
CREBL2	hsa-mir-21	-0.44021	0.24901
UXS1	hsa-mir-145	-0.439739	0.249807
ZNF621	hsa-mir-378	-0.439596	0.249972
ARMC5	hsa-mir-145	-0.439474	0.250083
TBC1D5	hsa-mir-145	-0.439381	0.250118
LCP1	hsa-mir-96	-0.43917	0.250254
GATAD2A	hsa-mir-145	-0.438297	0.251927
C3orf38	hsa-mir-378	-0.438178	0.251969
H2AFX	hsa-mir-145	-0.43801	0.252024
ADAR	hsa-mir-378	-0.437616	0.252647
PLA2G16	hsa-mir-375	-0.437611	0.252647
ARHGAP26	hsa-mir-143	-0.437385	0.252824
TMEM115	hsa-mir-96	-0.437213	0.25301
PDXK	hsa-mir-375	-0.436941	0.253045
AGMAT	hsa-mir-375	-0.436857	0.253045
UGGT1	hsa-mir-378	-0.436779	0.253045
RC3H1	hsa-mir-145	-0.436527	0.253045
GPR26	hsa-mir-147b	-0.436514	0.253045
VAT1L	hsa-mir-96	-0.436251	0.25308
LOC728417	hsa-mir-378	-0.436171	0.25308
ANXA11	hsa-mir-96	-0.435949	0.253156
PDDC1	hsa-mir-375	-0.435417	0.254062
CRTC1	hsa-mir-145	-0.434655	0.254783
PRKCA	hsa-mir-21*	-0.434616	0.254783
RAB8B	hsa-mir-96	-0.434549	0.254783
ALK	hsa-mir-96	-0.434541	0.254783
LRRC15	hsa-mir-378	-0.43453	0.254783
RAB3IP	hsa-mir-145	-0.434015	0.254783
ADORA1	hsa-mir-378	-0.433962	0.254783
DAGLA	hsa-mir-145	-0.433699	0.254894
TRIM67	hsa-mir-145	-0.433397	0.255475
M6PR	hsa-mir-143	-0.433274	0.255593
MYO5C	hsa-mir-145	-0.432941	0.256055
GATAD2A	hsa-mir-147b	-0.431937	0.257858
FAM100B	hsa-mir-143	-0.43178	0.258065
PPM1F	hsa-mir-96	-0.431577	0.258395
GPR56	hsa-mir-145	-0.431147	0.258905
MAML1	hsa-mir-145	-0.430964	0.258905
GOLGA6B	hsa-mir-143	-0.430953	0.258905
LRRC14	hsa-mir-378	-0.43059	0.259392
STRBP	hsa-mir-378	-0.43036	0.259561
FAM18B2	hsa-mir-145	-0.429998	0.259906
GPAM	hsa-mir-145	-0.428863	0.262271
PLAU	hsa-mir-143	-0.428729	0.262422
TRIL	hsa-mir-378	-0.428254	0.263261
RSU1	hsa-mir-96	-0.428029	0.263261
UNC84B	hsa-mir-96	-0.428025	0.263261
FAM167A	hsa-mir-145	-0.427501	0.264241
EPB41L4B	hsa-mir-96	-0.42708	0.26515
RAB11FIP4	hsa-mir-145	-0.426779	0.265743
C7orf29	hsa-mir-145	-0.425437	0.267274
MAP3K3	hsa-mir-96	-0.424845	0.268226
C16orf53	hsa-mir-145	-0.424773	0.268226
B4GALNT1	hsa-mir-96	-0.424551	0.268413
D4S234E	hsa-mir-96	-0.424237	0.269044
CEBPA	hsa-mir-145	-0.423398	0.270874
CCDC41	hsa-mir-96	-0.422504	0.272247
BEND3	hsa-mir-145	-0.422023	0.273129
CSRNP1	hsa-mir-96	-0.421498	0.273927
COL5A2	hsa-mir-378	-0.421306	0.274034
CBL	hsa-mir-378	-0.420973	0.274726
CTDSP1	hsa-mir-96	-0.420211	0.276354
ASPRV1	hsa-mir-96	-0.420046	0.276354
SLC35E4	hsa-mir-145	-0.420031	0.276354
N4BP1	hsa-mir-96	-0.419936	0.276354
KPNB1	hsa-mir-145	-0.419056	0.277244
QSOX2	hsa-mir-378	-0.418964	0.27728
FAM113A	hsa-mir-145	-0.418644	0.27743
RAC1	hsa-mir-147b	-0.418459	0.27743
HDGF	hsa-mir-378	-0.418239	0.277687
C15orf42	hsa-mir-145	-0.418214	0.277687
LBX2	hsa-mir-378	-0.418049	0.277929
DNAJB12	hsa-mir-378	-0.417237	0.27887
DIP2B	hsa-mir-143	-0.417175	0.27887
EIF4EBP2	hsa-mir-21	-0.417136	0.27887
C1QTNF6	hsa-mir-145	-0.416949	0.27887
APOL6	hsa-mir-378	-0.416932	0.27887
HK2	hsa-mir-143	-0.416889	0.27887
FAM123B	hsa-mir-145	-0.416567	0.278901
WARS2	hsa-mir-143	-0.416251	0.279148
SCAMP3	hsa-mir-145	-0.415838	0.27946
TCF3	hsa-mir-145	-0.415682	0.279526
FAM100B	hsa-mir-145	-0.415591	0.279526
PGBD5	hsa-mir-145	-0.415369	0.27958
SLC46A1	hsa-mir-378	-0.414411	0.281462
AK3	hsa-mir-96	-0.413704	0.282442
TNRC6A	hsa-mir-96	-0.413346	0.283196
SSH1	hsa-mir-375	-0.413144	0.283543
DACT1	hsa-mir-378	-0.412899	0.28401
RIMS4	hsa-mir-21*	-0.412798	0.284082
C9orf128	hsa-mir-145	-0.411886	0.286095
DIDO1	hsa-mir-145	-0.411839	0.286095
ABHD2	hsa-mir-378	-0.411416	0.286846
FASLG	hsa-mir-21	-0.410986	0.287824
CRTC1	hsa-mir-378	-0.410363	0.288722
PID1	hsa-mir-96	-0.410142	0.288923
RER1	hsa-mir-375	-0.410025	0.288955
SYPL2	hsa-mir-96	-0.409861	0.288955
C1QTNF6	hsa-mir-378	-0.408804	0.29139
ELAVL2	hsa-mir-375	-0.407766	0.293243
KLHL18	hsa-mir-145	-0.407493	0.293344
ZBTB40	hsa-mir-96	-0.407072	0.29371
MTSS1	hsa-mir-96	-0.407018	0.29371
SLC44A2	hsa-mir-96	-0.406935	0.29371
USP53	hsa-mir-21	-0.406037	0.295387
RAB11A	hsa-mir-21	-0.405685	0.295958
DYNC2LI1	hsa-mir-145	-0.405489	0.296299
FBXO41	hsa-mir-145	-0.404679	0.298356
PSMD3	hsa-mir-145	-0.404371	0.299013
CCR7	hsa-mir-21	-0.403877	0.299986
MYO1C	hsa-mir-96	-0.403155	0.301528
C20orf11	hsa-mir-143	-0.402965	0.301528
CAMK2N1	hsa-mir-96	-0.402815	0.301528
ARHGAP26	hsa-mir-145	-0.402553	0.301773
METTL8	hsa-mir-96	-0.402508	0.301773
C5orf30	hsa-mir-96	-0.401632	0.303832
HSD3B7	hsa-mir-375	-0.401403	0.303994
FAM123B	hsa-mir-378	-0.401355	0.303994
RNF8	hsa-mir-145	-0.400964	0.304494
CPLX1	hsa-mir-375	-0.400868	0.304543
THEM4	hsa-mir-143	-0.400367	0.30548
DDX6	hsa-mir-145	-0.400331	0.30548
MREG	hsa-mir-375	-0.400318	0.30548
ADM2	hsa-mir-378	-0.400097	0.305899
